# Supplementary material for: Pilot study of bempegaldesleukin in combination with nivolumab in patients with metastatic sarcoma
Source: Nat Commun. 2022 Jun 16;13:3477. doi: 10.1038/s41467-022-30874-8 (PMC9203519; doi:10.1038/s41467-022-30874-8)
Supplement: Supplementary file 3 — Supplementary Data 1 [file 41467_2022_30874_MOESM3_ESM.xlsx]

## Sheet: Supplemental Data 1 3.25.22
Patient ID	Sample Timepoint	PDL1, % Positive Cells	CD8, % Positive Cells	CD68, % Positive Cells	FOXP3, % Positive Cells	Ki67, % Positive Cells	PD-1, % Positive Cells	PRvNot	Cohort	Purity	Exome	RNA	TCR
C-H896LA	Baseline	0	2.69	5.71	0.47	10	0.16	0	Liposarcoma (LPS)	0.606281	s_C_H896LA_T001_d	1	1
C-LX87X3	Baseline	0	1.41	5.41	0.09	60	0.13	0	Liposarcoma (LPS)	0.623945	s_C_LX87X3_T001_d	2	2
C-358579	Baseline	0	0.05	8.63	0	65	0.03	0	Osteosarcoma	0.800723	s_C_358579_T001_d	3	3
C-MAT890	Baseline	0	1.65	NA	NA	NA	NA	0	Osteosarcoma	0.644631	s_C_MAT890_T001_d	4	4
C-358579	On-Treatment	0	0.08	3.29	0.01	45	0.01	0	Osteosarcoma	0.865383	s_C_358579_T002_d	5	5
C-Y03274	Baseline	0	NA	7.39	0.96	65	0.22	0	Osteosarcoma	0.792179	s_C_Y03274_T001_d	6	6
C-H896LA	On-Treatment	0	0.42	NA	0.3	55	0.06	0	Liposarcoma (LPS)	0.334094	s_C_H896LA_T002_d	7	7
C-LX87X3	On-Treatment	0	1.1	7.94	0.16	50	0.05	0	Liposarcoma (LPS)	0.654584	s_C_LX87X3_T002_d	8	8
C-ADELNY	Baseline	80	0.06	7.32	0.03	20	0.01	0	Chondrosarcoma	0.358796	s_C_ADELNY_T001_d	NA	NA
C-Y03274	On-Treatment	0	0.54	1.84	0.18	75	0.05	0	Osteosarcoma	0.753488	s_C_Y03274_T002_d	10	10
C-26NK0F	Baseline	0	5.75	9.62	0.19	5	0.61	0	Osteosarcoma	0.541779	s_C_26NK0F_T001_d	11	11
C-ADELNY	On-Treatment	90	NA	29.25	1.08	65	0.59	0	Chondrosarcoma	0.658742	s_C_ADELNY_T002_d	12	12
C-26NK0F	On-Treatment	0	1.01	5.85	0.1	15	0.17	0	Osteosarcoma	0.602112	s_C_26NK0F_T002_d	13	13
C-322N7U	Baseline	30	NA	11.96	3.39	20	5.4	0	Liposarcoma (LPS)	0.89213	s_C_322N7U_T001_d	14	14
C-322N7U	On-Treatment	0	NA	20.95	8.16	25	6.55	0	Liposarcoma (LPS)	0.894944	s_C_322N7U_T002_d	15	15
C-K9P277	Baseline	0	4.99	21.94	0.9	80	0.54	0	Osteosarcoma	0.531492	s_C_K9P277_T001_d	NA	NA
C-K9P277	On-Treatment	0	19.04	33.26	2.14	75	4.14	0	Osteosarcoma	0.171793	s_C_K9P277_T002_d	NA	17
C-LND16D	Baseline	0	14.04	26.44	3.79	10	4	0	Other	0.534425	s_C_LND16D_T001_d	NA	NA
C-LND16D	On-Treatment	NA	NA	NA	NA	NA	NA	0	Other	0.315598	s_C_LND16D_T002_d	NA	NA
C-J0UH5P	Baseline	1	NA	NA	0.83	10	0.49	0	ASPS	0.361206	s_C_J0UH5P_P001_d	NA	NA
C-J0UH5P	On-Treatment	0	9.98	NA	1.5	20	0.35	0	ASPS	0.561779	s_C_J0UH5P_P002_d	21	21
C-L7M7WP	Baseline	5	13.22	8.67	0.6	80	8.06	1	Leiomyosarcoma (LMS)	0.761371	s_C_L7M7WP_M001_d	22	22
C-44CDAN	Baseline	0	0.5	16.23	0.25	55	0.17	0	UPS/MFH/High Grade MFS	0.781918	s_C_44CDAN_P001_d	23	23
C-CTK666	Baseline	0	0.91	1.74	0.15	20	0.01	0	Leiomyosarcoma (LMS)	0.670758	s_C_CTK666_M001_d	24	24
C-R5FT5U	Baseline	NA	NA	NA	NA	NA	NA	0	Osteosarcoma	0.57475	s_C_R5FT5U_P001_d	25	25
C-HMPJVW	Baseline	NA	NA	NA	NA	NA	NA	0	Osteosarcoma	NA	NA	NA	NA
C-2EE23U	Baseline	10	4.14	10.29	0.48	20	0.03	0	UPS/MFH/High Grade MFS	0.724882	s_C_2EE23U_M001_d	27	27
C-PY3UUN	Baseline	10	3.09	19.6	1.97	40	1.45	0	Leiomyosarcoma (LMS)	0.724984	s_C_PY3UUN_P001_d	NA	NA
C-EJA7N2	Baseline	0	16.91	4.29	1.99	5	3.19	0	Leiomyosarcoma (LMS)	NA	s_C_EJA7N2_R001_d	NA	NA
C-0WEUU3	Baseline	NA	NA	NA	NA	NA	NA	0	Liposarcoma (LPS)	NA	NA	NA	30
C-F8KXJU	Baseline	0	0	1.99	0.11	5	0.31	0	Chondrosarcoma	0.279964	s_C_F8KXJU_M001_d	NA	NA
C-E36838	Baseline	NA	NA	NA	NA	NA	NA	0	Chondrosarcoma	0.195774	s_C_E36838_M001_d	32	32
C-4DV3D5	Baseline	50	8.42	39.97	1.47	55	1.77	0	Osteosarcoma	0.280645	s_C_4DV3D5_M001_d	33	33
C-MVMX43	Baseline	0	3.86	21.2	1.36	15	0.22	0	Osteosarcoma	0.102564	s_C_MVMX43_M001_d	34	NA
C-FN268L	Baseline	0	0.53	12.33	0.08	10	0.02	0	Liposarcoma (LPS)	0.649955	s_C_FN268L_R001_d	35	35
C-44CDAN	On-Treatment	NA	NA	NA	NA	NA	NA	0	UPS/MFH/High Grade MFS	0.706635	s_C_44CDAN_P002_d	36	36
C-0L7M3J	Baseline	NA	NA	NA	NA	NA	NA	0	Chondrosarcoma	NA	NA	NA	NA
C-002784	Baseline	0	0.2	13.25	0.57	10	0	0	Chondrosarcoma	0.200318	s_C_002784_M002_d	NA	NA
C-K9U229	Baseline	NA	NA	NA	NA	NA	NA	0	Chondrosarcoma	0.248785	s_C_K9U229_M001_d	39	39
C-L7M7WP	On-Treatment	NA	NA	NA	NA	NA	NA	1	Leiomyosarcoma (LMS)	0.171938	s_C_L7M7WP_M002_d	40	40
C-CTK666	On-Treatment	0	1.78	2.86	0.83	20	0.04	0	Leiomyosarcoma (LMS)	0.509188	s_C_CTK666_M002_d	NA	41
C-H7RF5A	Baseline	0	4.61	12.18	0.98	40	2.14	1	Chondrosarcoma	0.545047	s_C_H7RF5A_R001_d	42	42
C-F8KXJU	On-Treatment	NA	NA	NA	NA	NA	NA	0	Chondrosarcoma	NA	s_C_F8KXJU_M002_d	NA	NA
C-R5FT5U	On-Treatment	0	11.15	NA	NA	45	NA	0	Osteosarcoma	0.608796	s_C_R5FT5U_P002_d	44	44
C-0WEUU3	On-Treatment	0	12.92	13.26	0.72	50	6.76	0	Liposarcoma (LPS)	0.876381	s_C_0WEUU3_R002_d	NA	45
C-PY3UUN	On-Treatment	0	0.6	1.77	0.24	45	0.03	0	Leiomyosarcoma (LMS)	0.88983	s_C_PY3UUN_P002_d	NA	NA
C-2EE23U	On-Treatment	NA	NA	NA	NA	NA	NA	0	UPS/MFH/High Grade MFS	0.212484	s_C_2EE23U_M002_d	NA	47
C-706775	Baseline	0	1.4	1.61	0.78	50	0.13	0	Leiomyosarcoma (LMS)	0.866105	s_C_706775_M001_d	NA	48
C-0L7M3J	On-Treatment	NA	NA	NA	NA	NA	NA	0	Chondrosarcoma	NA	s_C_0L7M3J_M001_d	NA	49
C-4DV3D5	On-Treatment	10	4.15	16.68	2.64	60	0.43	0	Osteosarcoma	0.311368	s_C_4DV3D5_M002_d	50	50
C-N4N2FL	Baseline	10	1.4	0.8	0.05	20	0	0	Liposarcoma (LPS)	0.702568	s_C_N4N2FL_R001_d	NA	51
C-20LTFP	Baseline	0	5.87	25.99	0.68	60	0.29	0	Chondrosarcoma	0.493053	s_C_20LTFP_M001_d	52	52
C-UDHH22	Baseline	0	2.13	6.04	0.55	80	0.22	0	UPS/MFH/High Grade MFS	0.609124	s_C_UDHH22_M001_d	NA	NA
C-K61C9C	Baseline	NA	NA	NA	NA	NA	NA	0	Liposarcoma (LPS)	NA	NA	NA	NA
C-8UJKAR	Baseline	NA	NA	NA	NA	NA	NA	0	Leiomyosarcoma (LMS)	NA	NA	NA	NA
C-MVMX43	On-Treatment	0	0.32	9.37	0.56	15	0.04	0	Osteosarcoma	0.460919	s_C_MVMX43_M002_d	56	56
C-FN268L	On-Treatment	NA	NA	NA	NA	NA	NA	0	Liposarcoma (LPS)	0.560849	s_C_FN268L_R002_d	57	57
C-HMPJVW	On-Treatment	NA	NA	NA	NA	NA	NA	0	Osteosarcoma	0.305505	s_C_HMPJVW_M001_d	NA	58
C-002784	On-Treatment	0	0.51	31.33	0.59	20	0	0	Chondrosarcoma	0.190049	s_C_002784_M001_d	NA	NA
C-H7RF5A	On-Treatment	0	32.78	22.46	3.18	0	13.41	1	Chondrosarcoma	0.25	s_C_H7RF5A_R002_d	60	60
C-E36838	On-Treatment	0	20.69	32.91	3.49	15	8.9	0	Chondrosarcoma	NA	NA	NA	NA
C-NFM1DC	Baseline	95	7	24.1	0.35	50	1.01	0	UPS/MFH/High Grade MFS	0.470631	s_C_NFM1DC_P001_d	NA	NA
C-706775	On-Treatment	0	11.49	4.1	2.93	40	1.83	0	Leiomyosarcoma (LMS)	0.446446	s_C_706775_M002_d	NA	63
C-K61C9C	On-Treatment	NA	NA	NA	NA	NA	NA	0	Liposarcoma (LPS)	0.944369	s_C_K61C9C_P002_d	NA	NA
C-UDHH22	On-Treatment	NA	NA	NA	NA	NA	NA	0	UPS/MFH/High Grade MFS	0.688965	s_C_UDHH22_M002_d	65	65
C-HFHK04	Baseline	0	0.07	2.78	0.02	65	0.02	0	Leiomyosarcoma (LMS)	0.749574	s_C_HFHK04_P001_d	NA	NA
C-002766	Baseline	0	2.48	15.08	0.18	50	0.48	0	Chondrosarcoma	NA	NA	NA	67
C-4D26R8	Baseline	0	1.34	3.95	0.14	40	0.43	0	Leiomyosarcoma (LMS)	0.750384	s_C_4D26R8_R001_d	NA	NA
C-N4N2FL	On-Treatment	10	15.18	8.16	3.59	15	2.12	0	Liposarcoma (LPS)	0.554408	s_C_N4N2FL_R002_d	NA	69
C-20LTFP	On-Treatment	2	2.87	13.88	1.35	40	0.42	0	Chondrosarcoma	0.658704	s_C_20LTFP_M002_d	70	70
C-001613	Baseline	NA	NA	NA	NA	NA	NA	0	UPS/MFH/High Grade MFS	NA	s_C_001613_T001_d	NA	NA
C-8UJKAR	On-Treatment	0	1.25	2.15	0.33	40	0.22	0	Leiomyosarcoma (LMS)	NA	NA	NA	NA
C-WD4RUC	Baseline	10	4.26	NA	0.62	85	1.03	0	Leiomyosarcoma (LMS)	0.860101	s_C_WD4RUC_M001_d	73	73
C-WNVW3H	Baseline	0	9.67	NA	NA	50	NA	0	Angiosarcoma	0.341355	s_C_WNVW3H_M001_d	74	74
C-1PCN42	On-Treatment	NA	NA	NA	NA	NA	NA	1	UPS/MFH/High Grade MFS	0.0944092	s_C_1PCN42_M002_d	NA	NA
C-WNVW3H	On-Treatment	0	11.66	NA	NA	50	NA	0	Angiosarcoma	0.305902	s_C_WNVW3H_M002_d	76	76
C-4D26R8	On-Treatment	0	0.92	1.98	0.16	50	0.24	0	Leiomyosarcoma (LMS)	0.875232	s_C_4D26R8_R002_d	NA	NA
C-556AL5	Baseline	0	6.52	19.92	1.02	1	0.24	0	Liposarcoma (LPS)	0.672139	s_C_556AL5_P001_d	78	78
C-556AL5	On-Treatment	0	NA	NA	3.23	5	3.27	0	Liposarcoma (LPS)	0.76777	s_C_556AL5_P002_d	79	79
C-LCR6NT	Baseline	0	1.32	0.71	0.31	50	0	1	Angiosarcoma	0.3	s_C_LCR6NT_M001_d	NA	80
C-4J9RUE	Baseline	NA	NA	NA	NA	NA	NA	0	UPS/MFH/High Grade MFS	NA	s_C_4J9RUE_T001_d	NA	NA
C-3YRFE6	Baseline	25	NA	NA	NA	10	NA	0	Angiosarcoma	0.459738	s_C_3YRFE6_M001_d	NA	NA
C-LCR6NT	On-Treatment	0	14.28	5.93	3.56	40	3.63	1	Angiosarcoma	0.436494	s_C_LCR6NT_M002_d	83	83
C-001528	Baseline	0	0.35	14.17	0.87	90	0.11	0	UPS/MFH/High Grade MFS	0.808384	s_C_001528_M001_d	84	84
C-4J9RUE	On-Treatment	NA	NA	NA	NA	NA	NA	0	UPS/MFH/High Grade MFS	NA	NA	NA	NA
C-AN0CUK	Baseline	25	9.08	53.53	1.98	40	0.53	0	Liposarcoma (LPS)	0.214865	s_C_AN0CUK_R001_d	NA	86
C-3YRFE6	On-Treatment	35	NA	NA	NA	5	NA	0	Angiosarcoma	0.389473	s_C_3YRFE6_M002_d	87	87
C-46JU8E	Baseline	NA	NA	NA	NA	NA	NA	0	UPS/MFH/High Grade MFS	0.302779	s_C_46JU8E_M001_d	88	88
C-L7C8JC	Baseline	NA	NA	NA	NA	NA	NA	0	Liposarcoma (LPS)	0.63561	s_C_L7C8JC_R001_d	89	89
C-001528	On-Treatment	0	NA	16.63	0.95	90	0.67	0	UPS/MFH/High Grade MFS	0.809778	s_C_001528_M002_d	90	90
C-AN0CUK	On-Treatment	NA	NA	NA	NA	NA	NA	0	Liposarcoma (LPS)	0.22047	s_C_AN0CUK_R002_d	91	91
C-6RJP70	Baseline	0	NA	13	1.11	50	3.8	0	Other	0.417016	s_C_6RJP70_M001_d	92	92
C-70K997	Baseline	0	0.41	0.39	0.05	40	0.06	0	Small Blue Round Cell (SBRC)	0.887863	s_C_70K997_M001_d	93	93
C-46JU8E	On-Treatment	NA	NA	NA	NA	NA	NA	0	UPS/MFH/High Grade MFS	0.341814	s_C_46JU8E_M002_d	94	94
C-XNNK0Y	Baseline	NA	NA	NA	NA	NA	NA	0	Small Blue Round Cell (SBRC)	0.624805	s_C_XNNK0Y_R001_d	NA	NA
C-WJ49UR	On-Treatment	NA	NA	NA	NA	NA	NA	0	Chondrosarcoma	0.758036	s_C_WJ49UR_M002_d	96	NA
C-L7C8JC	On-Treatment	NA	4.01	27.68	1.08	NA	NA	0	Liposarcoma (LPS)	0.55153	s_C_L7C8JC_R002_d	97	97
C-6RJP70	On-Treatment	NA	NA	NA	NA	NA	NA	0	Other	0.610241	s_C_6RJP70_M002_d	98	98
C-WKND2T	Baseline	0	2.68	22.11	0.18	5	0.58	0	Other	0.723085	s_C_WKND2T_M001_d	99	NA
C-4PEVTX	Baseline	90	NA	53.4	1.03	50	3.56	1	UPS/MFH/High Grade MFS	0.548663	s_C_4PEVTX_M001_d	100	100
C-70K997	On-Treatment	NA	NA	NA	NA	NA	NA	0	Small Blue Round Cell (SBRC)	0.710552	s_C_70K997_M002_d	NA	NA
C-XNNK0Y	On-Treatment	NA	NA	NA	NA	NA	NA	0	Small Blue Round Cell (SBRC)	NA	s_C_XNNK0Y_R002_d	NA	NA
C-1LM4EJ	Baseline	0	1.59	3.77	0.15	50	0.18	0	Other	0.809339	s_C_1LM4EJ_P001_d	103	103
C-Y6TH4J	Baseline	NA	NA	NA	NA	NA	NA	1	Other	0.434716	s_C_Y6TH4J_R001_d	104	104
C-JNLDDC	Baseline	0	1.55	7.8	0.08	35	0.2	0	Other	0.7167	s_C_JNLDDC_P001_d	105	105
C-WD4RUC	On-Treatment	0	3.73	NA	1.19	40	0.65	0	Leiomyosarcoma (LMS)	0.47416	s_C_WD4RUC_M002_d	106	106
C-NF6VH4	Baseline	0	1.55	4.32	0.19	30	0.04	0	Other	0.65799	s_C_NF6VH4_M001_d	107	107
C-WKND2T	On-Treatment	0	4.49	8.65	0.03	10	0.14	0	Other	0.630203	s_C_WKND2T_M002_d	108	NA
C-JNLDDC	On-Treatment	NA	NA	NA	NA	NA	NA	0	Other	0.739192	s_C_JNLDDC_P002_d	NA	109
C-Y6TH4J	On-Treatment	90	39.32	50	6.83	60	16.56	1	Other	0.286404	s_C_Y6TH4J_R002_d	110	110
C-D3KFD5	Baseline	0	0.14	1.72	0.01	95	NA	0	Small Blue Round Cell (SBRC)	0.165386	s_C_D3KFD5_R001_d	NA	111
C-NF6VH4	On-Treatment	NA	NA	NA	NA	NA	NA	0	Other	0.678271	s_C_NF6VH4_M002_d	112	112
C-1LM4EJ	On-Treatment	5	NA	12.94	0.81	40	9.47	0	Other	0.693066	s_C_1LM4EJ_P002_d	113	113
C-WJ49UR	Baseline	0	0.4	4.05	0.13	45	0	0	Chondrosarcoma	NA	NA	114	114
C-D3KFD5	On-Treatment	NA	NA	NA	NA	NA	NA	0	Small Blue Round Cell (SBRC)	NA	NA	NA	NA
C-C1XA6T	Baseline	0	1.07	0.63	0.21	25	0.21	0	Other	0.769042	s_C_C1XA6T_R001_d	NA	NA
C-J0AW9Y	Baseline	0	1.01	1.45	0.35	45	0.07	0	Small Blue Round Cell (SBRC)	NA	NA	117	117
C-J0AW9Y	On-Treatment	0	0.45	1.07	0.11	40	0.03	0	Small Blue Round Cell (SBRC)	0.693035	s_C_J0AW9Y_M002_d	118	118
C-C1XA6T	On-Treatment	0	0.67	0.81	0.31	40	0.05	0	Other	0.3671	s_C_C1XA6T_R002_d	119	NA
C-20FDCU	Baseline	10	3.62	88.89	NA	65	3.35	0	Other	0.472724	s_C_20FDCU_M001_d	120	NA
C-20FDCU	On-Treatment	NA	NA	NA	NA	NA	NA	0	Other	0.318972	s_C_20FDCU_T001_d	121	121
C-1PCN42	Baseline	100	5.87	NA	0.62	NA	0	1	UPS/MFH/High Grade MFS	0.493423	s_C_1PCN42_M001_d	122	122
C-CPRNJ2	On-Treatment	0	3.86	NA	0.42	5	0.15	0	ASPS	0.658998	s_C_CPRNJ2_M004_d	123	123
C-6PL9CN	Baseline	NA	NA	NA	NA	NA	NA	0	Angiosarcoma	0.237523	s_C_6PL9CN_M001_d	124	124
C-6PL9CN	On-Treatment	0	16.6	NA	NA	15	NA	0	Angiosarcoma	0.201722	s_C_6PL9CN_M002_d	125	125
C-H7RF5A	Progression	60	23.73	24.2	NA	35	10	1	Chondrosarcoma	0.335204	s_C_H7RF5A_M001_d	126	126
C-Y6TH4J	Progression	100	NA	32.67	1.6	75	21.34	1	Other	0.405797	s_C_Y6TH4J_M001_d	127	127
C-2FPL8C	On-Treatment	0	2.01	1.17	0.55	10	0.02	0	Angiosarcoma	0.457757	s_C_2FPL8C_P002_d	NA	128
C-2M22RC	Baseline	NA	NA	NA	NA	NA	NA	1	Angiosarcoma	0.195652	s_C_2M22RC_M001_d	129	129
C-2M22RC	On-Treatment	NA	NA	NA	NA	NA	NA	1	Angiosarcoma	0.12	s_C_2M22RC_M002_d	130	130
C-2FPL8C	Baseline	0	2.03	NA	NA	NA	NA	0	Angiosarcoma	0.654019	s_C_2FPL8C_P001_d	131	131
C-CPRNJ2	Baseline	0	3.34	NA	0.09	3	0.19	0	ASPS	0.593818	s_C_CPRNJ2_M003_d	132	132
C-46JU8E	Progression	15	0.73	21.6	0.37	75	0.41	0	UPS/MFH/High Grade MFS	NA	NA	NA	NA
