# Supplementary material for: Pilot study of bempegaldesleukin in combination with nivolumab in patients with metastatic sarcoma
Source: Nat Commun. 2022 Jun 16;13:3477. doi: 10.1038/s41467-022-30874-8 (PMC9203519; doi:10.1038/s41467-022-30874-8)
Supplement: Supplementary file 4 — Supplementary Data 2 [file 41467_2022_30874_MOESM4_ESM.xlsx]

## Sheet: Sheet1
Test	IHC Immune Population	Time Point	Additional Covariates	Model p-value	Immune Population p-value
PRvNot	PDL1, % Positive Cells	Baseline	Cohort	0.0290722	0.0511254
PRvNot	PDL1, % Positive Cells	On-Treatment	Cohort	0.627283	0.230132
PRvNot	CD8, % Positive Cells	Baseline	Cohort	0.697951	0.164294
PRvNot	CD8, % Positive Cells	On-Treatment	Cohort	0.0112528	0.000458439
PRvNot	CD68, % Positive Cells	Baseline	Cohort	0.399459	0.186921
PRvNot	CD68, % Positive Cells	On-Treatment	Cohort	0.0388943	0.0549124
PRvNot	FOXP3, % Positive Cells	Baseline	Cohort	0.885754	0.569179
PRvNot	FOXP3, % Positive Cells	On-Treatment	Cohort	0.200746	0.00681181
PRvNot	PD-1, % Positive Cells	Baseline	Cohort	0.0310402	0.000474217
PRvNot	PD-1, % Positive Cells	On-Treatment	Cohort	0.00169019	7.26418e-05
PRvNot	PDL1, % Positive Cells	On-Treatment - Baseline	Cohort	0.865814	0.673105
PRvNot	CD8, % Positive Cells	On-Treatment - Baseline	Cohort	0.101202	0.00279998
PRvNot	CD68, % Positive Cells	On-Treatment - Baseline	Cohort	0.629763	0.942629
PRvNot	FOXP3, % Positive Cells	On-Treatment - Baseline	Cohort	0.23359	0.301675
PRvNot	PD-1, % Positive Cells	On-Treatment - Baseline	Cohort	0.0198739	0.000429212
