# Supplementary material for: Pilot study of bempegaldesleukin in combination with nivolumab in patients with metastatic sarcoma
Source: Nat Commun. 2022 Jun 16;13:3477. doi: 10.1038/s41467-022-30874-8 (PMC9203519; doi:10.1038/s41467-022-30874-8)
Supplement: Supplementary file 5 — Supplementary Data 3 [file 41467_2022_30874_MOESM5_ESM.xlsx]

## Sheet: Supplemental Data 3 3.25.22
ensg	target_id	pval	qval	b
ENSG00000171016	PYGO1	3.36629e-09	5.50388e-05	-1.83821
ENSG00000149575	SCN2B	1.11838e-08	9.14275e-05	-3.40562
ENSG00000131097	HIGD1B	2.79374e-08	0.000152259	-1.96718
ENSG00000072832	CRMP1	5.63815e-08	0.000174653	-2.73067
ENSG00000082014	SMARCD3	7.47751e-08	0.000174653	-1.32551
ENSG00000171004	HS6ST2	6.56752e-08	0.000174653	-3.18578
ENSG00000076716	GPC4	4.50267e-08	0.000174653	-2.35112
ENSG00000131979	GCH1	1.12075e-07	0.000229053	1.31426
ENSG00000137474	MYO7A	1.44158e-07	0.000235698	1.31784
ENSG00000205363	C15orf59	1.41965e-07	0.000235698	-1.95051
ENSG00000261910	MYO7A	1.44158e-07	0.000235698	1.31784
ENSG00000182175	RGMA	1.62609e-07	0.000241696	-2.72707
ENSG00000116771	AGMAT	2.05747e-07	0.00028033	1.59932
ENSG00000177807	KCNJ10	3.13678e-07	0.000394511	2.64168
ENSG00000126821	SGPP1	5.15158e-07	0.000601631	0.699467
ENSG00000102468	HTR2A	7.14473e-07	0.000778776	-2.05278
ENSG00000143653	SCCPDH	8.05598e-07	0.00082322	0.814097
ENSG00000198842	DUSP27	1.16482e-06	0.00105805	-3.60848
ENSG00000187098	MITF	1.13418e-06	0.00105805	-0.927861
ENSG00000136274	NACAD	1.36696e-06	0.00113088	-1.632
ENSG00000126016	AMOT	1.38334e-06	0.00113088	-1.99808
ENSG00000166106	ADAMTS15	1.5093e-06	0.0011751	-2.26829
ENSG00000137507	LRRC32	1.64641e-06	0.00118316	-1.28116
ENSG00000159713	TPPP3	1.66439e-06	0.00118316	-1.38925
ENSG00000135083	CCNJL	2.61681e-06	0.0017827	-1.61983
ENSG00000131055	COX4I2	3.30446e-06	0.00216111	-1.75993
ENSG00000157927	RADIL	3.54132e-06	0.00222694	-2.24658
ENSG00000006042	TMEM98	3.79046e-06	0.00229533	-1.75648
ENSG00000143494	VASH2	4.83201e-06	0.00282155	-1.71598
ENSG00000103710	RASL12	5.9294e-06	0.00334295	-1.47608
ENSG00000089057	SLC23A2	7.04371e-06	0.00383882	0.778719
ENSG00000022267	FHL1	7.81983e-06	0.0041097	-1.80073
ENSG00000133083	DCLK1	8.04346e-06	0.0041097	-1.85934
ENSG00000229754	CXCR2P1	8.99021e-06	0.00432324	2.30893
ENSG00000121440	PDZRN3	8.84696e-06	0.00432324	-1.88917
ENSG00000188820	FAM26F	9.32471e-06	0.00435597	1.31963
ENSG00000182916	TCEAL7	1.52728e-05	0.00681336	-1.79827
ENSG00000101474	APMAP	1.54186e-05	0.00681336	0.659169
ENSG00000116991	SIPA1L2	1.83072e-05	0.00713122	-0.888472
ENSG00000002549	LAP3	1.81568e-05	0.00713122	0.620957
ENSG00000170624	SGCD	1.71223e-05	0.00713122	-2.12762
ENSG00000136859	ANGPTL2	1.76417e-05	0.00713122	-1.41729
ENSG00000111537	IFNG	1.83187e-05	0.00713122	2.07781
ENSG00000182580	EPHB3	2.02546e-05	0.00770144	-1.35279
ENSG00000161640	SIGLEC11	2.20122e-05	0.00817955	1.36453
ENSG00000171793	CTPS1	2.37469e-05	0.00836807	0.821735
ENSG00000124766	SOX4	2.3859e-05	0.00836807	-0.996869
ENSG00000197262	CCL4L2	2.4055e-05	0.00836807	2.00596
ENSG00000174307	PHLDA3	2.56322e-05	0.00873097	-1.2865
ENSG00000197256	KANK2	2.69634e-05	0.00899697	-0.755756
ENSG00000113088	GZMK	2.87202e-05	0.00939149	1.3931
ENSG00000140557	ST8SIA2	3.20125e-05	0.0102628	-2.28107
ENSG00000145362	ANK2	3.33164e-05	0.0104755	-1.52578
ENSG00000018625	ATP1A2	3.42591e-05	0.0105686	-2.99571
ENSG00000133874	RNF122	3.73786e-05	0.0109132	-0.914972
ENSG00000180440	SERTM1	3.70263e-05	0.0109132	-3.07479
ENSG00000125848	FLRT3	3.63887e-05	0.0109132	-3.18359
ENSG00000154358	OBSCN	3.84045e-05	0.011016	-1.85134
ENSG00000152766	ANKRD22	4.01229e-05	0.0111188	1.84624
ENSG00000088812	ATRN	3.97319e-05	0.0111188	0.605994
ENSG00000147883	CDKN2B	4.15281e-05	0.0113164	-1.52918
ENSG00000047648	ARHGAP6	4.52504e-05	0.0121286	-1.17665
ENSG00000129277	CCL4	4.62155e-05	0.0121875	1.23999
ENSG00000168542	COL3A1	4.81558e-05	0.0122041	-1.27121
ENSG00000164591	MYOZ3	4.91689e-05	0.0122041	-2.12973
ENSG00000196263	ZNF471	4.78258e-05	0.0122041	-0.887851
ENSG00000077942	FBLN1	4.92642e-05	0.0122041	-1.77512
ENSG00000178187	ZNF454	5.1866e-05	0.0126568	-1.43231
ENSG00000198721	ECI2	5.50378e-05	0.0126742	0.666293
ENSG00000004846	ABCB5	5.47538e-05	0.0126742	-2.33751
ENSG00000158352	SHROOM4	5.35021e-05	0.0126742	-0.965411
ENSG00000164949	GEM	5.46124e-05	0.0126742	-1.13869
ENSG00000268668	SHROOM4	5.35021e-05	0.0126742	-0.965411
ENSG00000198729	PPP1R14C	5.65174e-05	0.0128321	-2.84577
ENSG00000186868	MAPT	5.72932e-05	0.0128321	-1.88974
ENSG00000152465	NMT2	6.21118e-05	0.0133622	0.621756
ENSG00000108179	PPIF	6.13914e-05	0.0133622	0.700407
ENSG00000100842	EFS	6.18315e-05	0.0133622	-1.69384
ENSG00000158321	AUTS2	6.39998e-05	0.0135896	-0.962206
ENSG00000100075	SLC25A1	6.69334e-05	0.0140303	0.550927
ENSG00000268928	SLC25A1	6.69334e-05	0.0140303	0.550927
ENSG00000163909	HEYL	7.0123e-05	0.0145128	-1.05669
ENSG00000100522	GNPNAT1	7.34921e-05	0.0150199	0.768536
ENSG00000180354	MTURN	8.03984e-05	0.0162286	-0.968958
ENSG00000117600	LPPR4	8.4827e-05	0.0169137	-1.54304
ENSG00000143891	GALM	9.27064e-05	0.0180732	0.714421
ENSG00000106571	GLI3	9.28533e-05	0.0180732	-1.07739
ENSG00000130595	TNNT3	9.40301e-05	0.018087	-3.51968
ENSG00000158270	COLEC12	9.7422e-05	0.0185215	-1.22058
ENSG00000145861	C1QTNF2	9.96273e-05	0.0185891	-1.60435
ENSG00000095587	TLL2	0.000100052	0.0185891	-1.6283
ENSG00000167535	CACNB3	0.000108141	0.0195691	-0.862756
ENSG00000172458	IL17D	0.000108917	0.0195691	-1.8907
ENSG00000128284	APOL3	0.000108442	0.0195691	0.835284
ENSG00000180447	GAS1	0.000112997	0.0200815	-1.72343
ENSG00000172201	ID4	0.000120581	0.0209734	-1.76428
ENSG00000259479	CTD-2008A1.2	0.000120468	0.0209734	1.34614
ENSG00000205090	TMEM240	0.00012214	0.021021	-1.61689
ENSG00000116741	RGS2	0.000129799	0.0215859	-0.971537
ENSG00000163485	ADORA1	0.000128072	0.0215859	-2.12771
ENSG00000169245	CXCL10	0.000129927	0.0215859	1.69021
ENSG00000165633	VSTM4	0.000135605	0.0215859	-1.15034
ENSG00000224982	TMEM233	0.000134837	0.0215859	-1.32225
ENSG00000080823	MOK	0.000132094	0.0215859	1.09931
ENSG00000140853	NLRC5	0.000135984	0.0215859	0.783212
ENSG00000168646	AXIN2	0.000134244	0.0215859	-1.25752
ENSG00000137672	TRPC6	0.000137589	0.0216306	-1.35344
ENSG00000175084	DES	0.000144117	0.022317	-3.78034
ENSG00000108947	EFNB3	0.000144685	0.022317	-2.08028
ENSG00000184451	CCR10	0.000146849	0.022439	-1.43459
ENSG00000162738	VANGL2	0.000157719	0.0238769	-1.85524
ENSG00000155011	DKK2	0.000165274	0.0242484	-1.72866
ENSG00000197653	DNAH10	0.000166618	0.0242484	-1.50239
ENSG00000073060	SCARB1	0.000169072	0.0242484	1.13083
ENSG00000100033	PRODH	0.000165408	0.0242484	-2.11561
ENSG00000240755	ERLEC1P1	0.000167974	0.0242484	-1.67377
ENSG00000262630	AC012314.2	0.000164935	0.0242484	-2.51406
ENSG00000105357	MYH14	0.000171145	0.0243323	-2.95625
ENSG00000102683	SGCG	0.000174597	0.0246092	-2.88834
ENSG00000162493	PDPN	0.000177128	0.0247525	-2.02162
ENSG00000117215	PLA2G2D	0.000185823	0.0253184	2.02766
ENSG00000173947	PIFO	0.000184482	0.0253184	-1.74731
ENSG00000152402	GUCY1A2	0.000185348	0.0253184	-1.18237
ENSG00000110328	GALNT18	0.000189376	0.0253794	-0.96831
ENSG00000072042	RDH11	0.000188976	0.0253794	0.523765
ENSG00000160752	FDPS	0.000195799	0.025817	0.509625
ENSG00000086289	EPDR1	0.000195371	0.025817	-1.3596
ENSG00000117151	CTBS	0.000206754	0.0265305	0.550597
ENSG00000081026	MAGI3	0.000209323	0.0265305	-0.816434
ENSG00000026751	SLAMF7	0.00020342	0.0265305	1.5476
ENSG00000144354	CDCA7	0.000206731	0.0265305	-1.22444
ENSG00000101955	SRPX	0.000209222	0.0265305	-1.22084
ENSG00000138709	LARP1B	0.000217835	0.0266726	0.568593
ENSG00000146085	MUT	0.000215548	0.0266726	0.522485
ENSG00000178445	GLDC	0.000215764	0.0266726	1.63772
ENSG00000159387	IRX6	0.000212386	0.0266726	-2.23121
ENSG00000099977	DDT	0.000218601	0.0266726	0.639189
ENSG00000106976	DNM1	0.000220996	0.026765	-1.01475
ENSG00000070193	FGF10	0.000223424	0.0268602	-2.54882
ENSG00000162373	BEND5	0.000226489	0.0270298	-1.66504
ENSG00000169715	MT1E	0.000228142	0.0270298	1.20501
ENSG00000097007	ABL1	0.000234504	0.0273867	-0.504786
ENSG00000166961	MS4A15	0.000234096	0.0273867	-1.84429
ENSG00000143418	CERS2	0.000247185	0.0280658	0.515926
ENSG00000151617	EDNRA	0.000245618	0.0280658	-1.17586
ENSG00000165821	SALL2	0.000244907	0.0280658	-1.20251
ENSG00000167554	ZNF610	0.000246007	0.0280658	-0.857194
ENSG00000120051	CCDC147	0.000250961	0.0281042	-1.40286
ENSG00000101306	MYLK2	0.000250281	0.0281042	-2.48784
ENSG00000123836	PFKFB2	0.000254943	0.0283558	-0.798209
ENSG00000126351	THRA	0.000270685	0.0299033	-0.576654
ENSG00000118407	FILIP1	0.000272654	0.0299188	-1.27375
ENSG00000128050	PAICS	0.0002764	0.0300338	0.507885
ENSG00000229474	PATL2	0.000277376	0.0300338	1.26435
ENSG00000242441	GTF2A1L	0.000305342	0.0328443	-1.46075
ENSG00000138356	AOX1	0.000323202	0.034314	2.40711
ENSG00000073464	CLCN4	0.000322137	0.034314	-1.13981
ENSG00000163827	LRRC2	0.000332823	0.0344408	-1.58608
ENSG00000138755	CXCL9	0.00033271	0.0344408	1.97818
ENSG00000089692	LAG3	0.000327279	0.0344408	1.52976
ENSG00000188176	SMTNL2	0.000331877	0.0344408	-2.37267
ENSG00000184992	BRI3BP	0.000361288	0.0371514	0.532112
ENSG00000169760	NLGN1	0.000380146	0.0379782	-1.78945
ENSG00000169271	HSPB3	0.000394803	0.0379782	-3.00475
ENSG00000126870	WDR60	0.000394881	0.0379782	-0.548044
ENSG00000106992	AK1	0.000382614	0.0379782	-0.76627
ENSG00000177098	SCN4B	0.000381003	0.0379782	-1.61634
ENSG00000168282	MGAT2	0.000385777	0.0379782	0.486444
ENSG00000108468	CBX1	0.000391562	0.0379782	-0.502765
ENSG00000101310	SEC23B	0.000389183	0.0379782	0.492342
ENSG00000124225	PMEPA1	0.000378611	0.0379782	-1.39262
ENSG00000105520	DKFZP761J1410	0.000392904	0.0379782	-0.839624
ENSG00000184702	2022-09-05	0.000380672	0.0379782	-1.20309
ENSG00000120594	PLXDC2	0.000408053	0.0390156	-0.994688
ENSG00000117395	EBNA1BP2	0.000430819	0.0402762	0.486111
ENSG00000196208	GREB1	0.000454663	0.0402762	-1.29621
ENSG00000114054	PCCB	0.000429148	0.0402762	0.516721
ENSG00000153989	NUS1	0.000440222	0.0402762	0.48055
ENSG00000243335	KCTD7	0.000455962	0.0402762	-0.536867
ENSG00000224940	PRRT4	0.000445618	0.0402762	-2.13562
ENSG00000101974	ATP11C	0.000426464	0.0402762	0.594109
ENSG00000147955	SIGMAR1	0.000432632	0.0402762	0.534029
ENSG00000148357	HMCN2	0.000457175	0.0402762	-2.10864
ENSG00000077943	ITGA8	0.000448431	0.0402762	-1.40639
ENSG00000129009	ISLR	0.000453375	0.0402762	-1.41843
ENSG00000076351	SLC46A1	0.000458188	0.0402762	0.815202
ENSG00000129270	MMP28	0.000451006	0.0402762	-1.15366
ENSG00000131759	RARA	0.000437778	0.0402762	-0.653948
ENSG00000100302	RASD2	0.000453668	0.0402762	-1.23135
ENSG00000271447	MMP28	0.000451006	0.0402762	-1.15366
ENSG00000269324	HMCN2	0.000457175	0.0402762	-2.10864
ENSG00000262186	SLC46A1	0.000458188	0.0402762	0.815202
ENSG00000116132	PRRX1	0.000469163	0.0402961	-1.4635
ENSG00000003137	CYP26B1	0.000472882	0.0402961	-1.53272
ENSG00000153563	CD8A	0.000473202	0.0402961	1.58986
ENSG00000152580	IGSF10	0.000472648	0.0402961	-2.03414
ENSG00000188517	COL25A1	0.0004709	0.0402961	-1.89201
ENSG00000175445	LPL	0.000471478	0.0402961	-1.99689
ENSG00000214290	COLCA2	0.000478213	0.0405118	-1.57174
ENSG00000165609	NUDT5	0.000486587	0.0410088	0.488933
ENSG00000106819	ASPN	0.000492731	0.0413136	-1.81069
ENSG00000154133	ROBO4	0.00051102	0.0426284	-0.972206
ENSG00000184156	KCNQ3	0.000515154	0.0427552	-1.36048
ENSG00000106483	SFRP4	0.000523433	0.0432229	-2.16611
ENSG00000106078	COBL	0.000528588	0.0434292	-2.09571
ENSG00000077274	CAPN6	0.000547318	0.0443002	-3.24629
ENSG00000149599	DUSP15	0.000545126	0.0443002	-1.50477
ENSG00000161643	SIGLEC16	0.000543539	0.0443002	1.26323
ENSG00000012223	LTF	0.000572765	0.0459054	-1.72309
ENSG00000025772	TOMM34	0.000570256	0.0459054	0.571572
ENSG00000188993	LRRC66	0.000586318	0.0463278	-1.33516
ENSG00000089012	SIRPG	0.00058418	0.0463278	1.35546
ENSG00000172346	CSDC2	0.000586536	0.0463278	-2.05047
ENSG00000155966	AFF2	0.000604375	0.0473358	-1.76029
ENSG00000171045	TSNARE1	0.000605088	0.0473358	-0.730212
ENSG00000269754	AFF2	0.000604375	0.0473358	-1.76029
ENSG00000034971	MYOC	0.000614958	0.047652	-2.00476
ENSG00000242419	PCDHGC4	0.000613301	0.047652	-1.34944
ENSG00000183019	C19orf59	0.000622085	0.0479768	-1.90675
ENSG00000117118	SDHB	0.000636267	0.048612	0.471325
ENSG00000105374	NKG7	0.000636257	0.048612	1.15852
ENSG00000177791	MYOZ1	0.000645906	0.0491189	-3.1383
ENSG00000079308	TNS1	0.000648969	0.0491233	-0.744528
ENSG00000115415	STAT1	0.00065673	0.0494147	0.793782
ENSG00000132932	ATP8A2	0.000658863	0.0494147	-1.2904
