# Supplementary material for: Pilot study of bempegaldesleukin in combination with nivolumab in patients with metastatic sarcoma
Source: Nat Commun. 2022 Jun 16;13:3477. doi: 10.1038/s41467-022-30874-8 (PMC9203519; doi:10.1038/s41467-022-30874-8)
Supplement: Supplementary file 7 — Source Data [file 41467_2022_30874_MOESM7_ESM.xlsx]

## Sheet: Figure1BC
Subject	Cohort	TargetLesion%atBR	NonEvaluable	PDbyNTL	Label1	Label2Position	Label2	Label2Color	PFS.days	PFSCensor
1	Leiomyosarcoma	-47.3	NA	NA	NA	NA	NA	0	224	1
2	UPS/MFH/High Grade MFS	77	NA	NA	NA	NA	NA	0	45	1
3	Leiomyosarcoma	0	NA	NA	NA	NA	NA	0	167	1
4	UPS/MFH/High Grade MFS	47.4	NA	NA	NA	NA	NA	0	48	1
5	Chondrosarcoma	203.4	NA	NA	2.03	NA	NA	0	59	1
6	Liposarcoma	0	NA	0	NA	NA	NA	0	63	1
7	Leiomyosarcoma	1.2	NA	NA	NA	NA	NA	0	212	1
8	Leiomyosarcoma	24.4	NA	NA	NA	NA	NA	0	49	1
9	Osteosarcoma	93	NA	NA	NA	NA	NA	0	62	1
10	Osteosarcoma	-14.8	NA	0	NA	NA	NA	0	49	1
11	Chondrosarcoma	-7.4	NA	NA	NA	11.7	14.7	0	441	1
12	Liposarcoma	-4.8	NA	NA	NA	NA	NA	0	224	1
13	Leiomyosarcoma	50	NA	NA	NA	NA	NA	0	52	1
14	Chondrosarcoma	70.69	NA	NA	NA	NA	NA	0	17	1
15	Osteosarcoma	66.7	NA	NA	NA	NA	NA	0	61	1
16	Osteosarcoma	23.8	NA	NA	NA	NA	NA	0	65	1
17	Chondrosarcoma	34.7	NA	NA	NA	NA	NA	0	56	1
18	Chondrosarcoma	-52.75	NA	NA	NA	11.7	18.7	0	560	1
19	Chondrosarcoma	27.8	NA	NA	NA	NA	NA	0	64	1
20	Liposarcoma	-15.31	NA	NA	NA	11.7	18.7	0	560	1
21	UPS/MFH/High Grade MFS	41.4	NA	NA	NA	NA	NA	0	61	1
22	Leiomyosarcoma	152	NA	NA	1.52	NA	NA	0	58	1
23	Liposarcoma	9.75	NA	NA	NA	0.7	1.4+	0	42	0
24	Chondrosarcoma	85.1	NA	NA	NA	NA	NA	0	43	1
25	Leiomyosarcoma	6.6	NA	NA	NA	NA	NA	0	162	1
26	UPS/MFH/High Grade MFS	10.3	NA	NA	NA	NA	NA	0	85	1
27	Leiomyosarcoma	39.7	NA	NA	NA	NA	NA	0	43	1
28	Leiomyosarcoma	14.53	NA	0	NA	NA	NA	0	31	1
29	Chondrosarcoma	NA	10	NA	NA	NA	NA	0	49	1
30	UPS/MFH/High Grade MFS	85.44	NA	NA	NA	NA	NA	0	31	1
31	Leiomyosarcoma	58.7	NA	NA	NA	NA	NA	0	31	1
32	Chondrosarcoma	58.5	NA	NA	NA	NA	NA	0	56	1
33	UPS/MFH/High Grade MFS	-50.67	NA	NA	NA	11.7	24.5+	0	734	0
34	Angiosarcoma	151.4	NA	NA	1.51	NA	NA	0	55	1
35	Osteosarcoma	113.3	NA	NA	1.13	NA	NA	0	64	1
36	Liposarcoma	4.68	NA	NA	NA	NA	NA	0	125	1
37	Liposarcoma	113.1	NA	NA	1.13	NA	NA	0	55	1
38	Liposarcoma	4.3	NA	NA	NA	2	0.9+	1	28	0
39	Osteosarcoma	59.26	NA	NA	NA	NA	NA	0	58	1
41	Angiosarcoma	-17.39	NA	NA	NA	11.7	21.5	0	646	1
42	Osteosarcoma	31	NA	NA	NA	NA	NA	0	41	1
43	Chondrosarcoma	-1	NA	0	NA	NA	NA	0	52	1
44	Osteosarcoma	32.79	NA	NA	NA	NA	NA	0	62	1
45	Angiosarcoma	-36	NA	NA	NA	11.7	13.2	0	395	1
46	UPS/MFH/High Grade MFS	-3.25	NA	NA	NA	NA	NA	0	112	1
47	Angiosarcoma	4.17	NA	NA	NA	NA	NA	0	106	1
48	UPS/MFH/High Grade MFS	346.15	NA	NA	3.46	NA	NA	0	56	1
49	Liposarcoma	45	NA	NA	NA	NA	NA	0	61	1
50	Liposarcoma	-10.42	NA	NA	NA	11.7	20.5+	0	615	0
52	UPS/MFH/High Grade MFS	-18.33	NA	NA	NA	NA	NA	0	107	1
53	Liposarcoma	6.42	NA	NA	NA	NA	NA	0	112	1
54	Other	56.67	NA	NA	NA	NA	NA	0	64	1
55	ASPS	9.09	NA	NA	NA	NA	NA	0	79	1
56	Small Blue Round Cell	21.88	NA	NA	NA	NA	NA	0	62	1
57	Osteosarcoma	53.85	NA	NA	NA	NA	NA	0	49	1
58	Small Blue Round Cell	37.5	NA	NA	NA	NA	NA	0	62	1
60	Other	38.24	NA	NA	NA	NA	NA	0	59	1
61	UPS/MFH/High Grade MFS	-100	NA	NA	NA	4.26667	5+	0	149	0
63	Other	23.13	NA	NA	NA	NA	NA	0	56	1
64	Other	-81.4	NA	NA	NA	11.7	18.4+	0	552	0
65	Other	13.11	NA	NA	NA	NA	NA	0	170	1
67	Other	13.51	NA	NA	NA	NA	NA	0	167	1
68	Small Blue Round Cell	42.5	NA	NA	NA	NA	NA	0	62	1
69	Small Blue Round Cell	47.57	NA	NA	NA	NA	NA	0	19	1
71	Osteosarcoma	14	NA	0	NA	NA	NA	0	70	1
73	Small Blue Round Cell	NA	10	NA	NA	NA	NA	0	49	1
74	Other	27.78	NA	NA	NA	NA	NA	0	50	1
75	Other	76.74	NA	NA	NA	NA	NA	0	45	1
76	Other	16	NA	NA	NA	NA	NA	0	170	1
77	Other	53.13	NA	NA	NA	NA	NA	0	62	1
78	ASPS	-60.34	NA	NA	NA	11.7	13.9+	0	417	0
79	Angiosarcoma	10.34	NA	0	NA	NA	NA	0	56	1
80	Angiosarcoma	-50	NA	NA	NA	11.7	13.7+	0	412	0
82	ASPS	17.36	NA	0	NA	NA	NA	0	56	1
84	Angiosarcoma	3.03	NA	NA	NA	NA	NA	0	223	1
85	ASPS	9.18	NA	NA	NA	6.8	7.5+	0	225	0
87	Angiosarcoma	-40.28	NA	NA	NA	5.96667	6.7+	0	200	0

## Sheet: Figure2AB
SampleID	SampleTimepoint	Cohort	BestResponse	PD-1, % Positive Cells	CD8, % Positive Cells
C-001528;Baseline	Baseline	UPS/MFH/High Grade MFS	PD	0.11	0.35
C-001528;On-Treatment	On-Treatment	UPS/MFH/High Grade MFS	PD	0.67	NA
C-001613;Baseline	Baseline	UPS/MFH/High Grade MFS	PD	NA	NA
C-002766;Baseline	Baseline	Chondrosarcoma	PD	0.48	2.48
C-002784;Baseline	Baseline	Chondrosarcoma	PD	0	0.2
C-002784;On-Treatment	On-Treatment	Chondrosarcoma	PD	0	0.51
C-0L7M3J;Baseline	Baseline	Chondrosarcoma	SD	NA	NA
C-0L7M3J;On-Treatment	On-Treatment	Chondrosarcoma	SD	NA	NA
C-0WEUU3;Baseline	Baseline	Liposarcoma	PD	NA	NA
C-0WEUU3;On-Treatment	On-Treatment	Liposarcoma	PD	6.76	12.92
C-1LM4EJ;Baseline	Baseline	Other	SD	0.18	1.59
C-1LM4EJ;On-Treatment	On-Treatment	Other	SD	9.47	NA
C-1PCN42;Baseline	Baseline	UPS/MFH/High Grade MFS	PR	0	5.87
C-1PCN42;On-Treatment	On-Treatment	UPS/MFH/High Grade MFS	PR	NA	NA
C-20FDCU;Baseline	Baseline	Other	PD	3.35	3.62
C-20FDCU;On-Treatment	On-Treatment	Other	PD	NA	NA
C-20LTFP;Baseline	Baseline	Chondrosarcoma	PD	0.29	5.87
C-20LTFP;On-Treatment	On-Treatment	Chondrosarcoma	PD	0.42	2.87
C-26NK0F;Baseline	Baseline	Osteosarcoma	PD	0.61	5.75
C-26NK0F;On-Treatment	On-Treatment	Osteosarcoma	PD	0.17	1.01
C-2EE23U;Baseline	Baseline	UPS/MFH/High Grade MFS	PD	0.03	4.14
C-2EE23U;On-Treatment	On-Treatment	UPS/MFH/High Grade MFS	PD	NA	NA
C-2FPL8C;Baseline	Baseline	Angiosarcoma	PD	NA	2.03
C-2FPL8C;On-Treatment	On-Treatment	Angiosarcoma	PD	0.02	2.01
C-2M22RC;Baseline	Baseline	Angiosarcoma	PR	NA	NA
C-2M22RC;On-Treatment	On-Treatment	Angiosarcoma	PR	NA	NA
C-322N7U;Baseline	Baseline	Liposarcoma	PD	5.4	NA
C-322N7U;On-Treatment	On-Treatment	Liposarcoma	PD	6.55	NA
C-358579;Baseline	Baseline	Osteosarcoma	PD	0.03	0.05
C-358579;On-Treatment	On-Treatment	Osteosarcoma	PD	0.01	0.08
C-3YRFE6;Baseline	Baseline	Angiosarcoma	SD	NA	NA
C-3YRFE6;On-Treatment	On-Treatment	Angiosarcoma	SD	NA	NA
C-44CDAN;Baseline	Baseline	UPS/MFH/High Grade MFS	PD	0.17	0.5
C-44CDAN;On-Treatment	On-Treatment	UPS/MFH/High Grade MFS	PD	NA	NA
C-46JU8E;Baseline	Baseline	UPS/MFH/High Grade MFS	SD	NA	NA
C-46JU8E;On-Treatment	On-Treatment	UPS/MFH/High Grade MFS	SD	NA	NA
C-46JU8E;Progression	Progression	UPS/MFH/High Grade MFS	SD	0.41	0.73
C-4D26R8;Baseline	Baseline	Leiomyosarcoma	PD	0.43	1.34
C-4D26R8;On-Treatment	On-Treatment	Leiomyosarcoma	PD	0.24	0.92
C-4DV3D5;Baseline	Baseline	Osteosarcoma	PD	1.77	8.42
C-4DV3D5;On-Treatment	On-Treatment	Osteosarcoma	PD	0.43	4.15
C-4J9RUE;Baseline	Baseline	UPS/MFH/High Grade MFS	SD	NA	NA
C-4J9RUE;On-Treatment	On-Treatment	UPS/MFH/High Grade MFS	SD	NA	NA
C-4PEVTX;Baseline	Baseline	UPS/MFH/High Grade MFS	PR	3.56	NA
C-556AL5;Baseline	Baseline	Liposarcoma	SD	0.24	6.52
C-556AL5;On-Treatment	On-Treatment	Liposarcoma	SD	3.27	NA
C-6PL9CN;Baseline	Baseline	Angiosarcoma	SD	NA	NA
C-6PL9CN;On-Treatment	On-Treatment	Angiosarcoma	SD	NA	16.6
C-6RJP70;Baseline	Baseline	Other	PD	3.8	NA
C-6RJP70;On-Treatment	On-Treatment	Other	PD	NA	NA
C-706775;Baseline	Baseline	Leiomyosarcoma	PD	0.13	1.4
C-706775;On-Treatment	On-Treatment	Leiomyosarcoma	PD	1.83	11.49
C-70K997;Baseline	Baseline	Small Blue Round Cell	PD	0.06	0.41
C-70K997;On-Treatment	On-Treatment	Small Blue Round Cell	PD	NA	NA
C-8UJKAR;Baseline	Baseline	Leiomyosarcoma	SD	NA	NA
C-8UJKAR;On-Treatment	On-Treatment	Leiomyosarcoma	SD	0.22	1.25
C-ADELNY;Baseline	Baseline	Chondrosarcoma	PD	0.01	0.06
C-ADELNY;On-Treatment	On-Treatment	Chondrosarcoma	PD	0.59	NA
C-AN0CUK;Baseline	Baseline	Liposarcoma	SD	0.53	9.08
C-AN0CUK;On-Treatment	On-Treatment	Liposarcoma	SD	NA	NA
C-C1XA6T;Baseline	Baseline	Other	PD	0.21	1.07
C-C1XA6T;On-Treatment	On-Treatment	Other	PD	0.05	0.67
C-CPRNJ2;Baseline	Baseline	ASPS	PD	0.19	3.34
C-CPRNJ2;On-Treatment	On-Treatment	ASPS	PD	0.15	3.86
C-CTK666;Baseline	Baseline	Leiomyosarcoma	SD	0.01	0.91
C-CTK666;On-Treatment	On-Treatment	Leiomyosarcoma	SD	0.04	1.78
C-D3KFD5;Baseline	Baseline	Small Blue Round Cell	PD	NA	0.14
C-D3KFD5;On-Treatment	On-Treatment	Small Blue Round Cell	PD	NA	NA
C-E36838;Baseline	Baseline	Chondrosarcoma	PD	NA	NA
C-E36838;On-Treatment	On-Treatment	Chondrosarcoma	PD	8.9	20.69
C-EJA7N2;Baseline	Baseline	Leiomyosarcoma	SD	3.19	16.91
C-F8KXJU;Baseline	Baseline	Chondrosarcoma	PD	0.31	0
C-F8KXJU;On-Treatment	On-Treatment	Chondrosarcoma	PD	NA	NA
C-FN268L;Baseline	Baseline	Liposarcoma	SD	0.02	0.53
C-FN268L;On-Treatment	On-Treatment	Liposarcoma	SD	NA	NA
C-H7RF5A;Baseline	Baseline	Chondrosarcoma	PR	2.14	4.61
C-H7RF5A;On-Treatment	On-Treatment	Chondrosarcoma	PR	13.41	32.78
C-H7RF5A;Progression	Progression	Chondrosarcoma	PR	10	23.73
C-H896LA;Baseline	Baseline	Liposarcoma	SD	0.16	2.69
C-H896LA;On-Treatment	On-Treatment	Liposarcoma	SD	0.06	0.42
C-HFHK04;Baseline	Baseline	Leiomyosarcoma	PD	0.02	0.07
C-HMPJVW;Baseline	Baseline	Osteosarcoma	PD	NA	NA
C-HMPJVW;On-Treatment	On-Treatment	Osteosarcoma	PD	NA	NA
C-J0AW9Y;Baseline	Baseline	Small Blue Round Cell	PD	0.07	1.01
C-J0AW9Y;On-Treatment	On-Treatment	Small Blue Round Cell	PD	0.03	0.45
C-J0UH5P;Baseline	Baseline	ASPS	SD	0.49	NA
C-J0UH5P;On-Treatment	On-Treatment	ASPS	SD	0.35	9.98
C-JNLDDC;Baseline	Baseline	Other	PD	0.2	1.55
C-JNLDDC;On-Treatment	On-Treatment	Other	PD	NA	NA
C-K61C9C;Baseline	Baseline	Liposarcoma	SD	NA	NA
C-K61C9C;On-Treatment	On-Treatment	Liposarcoma	SD	NA	NA
C-K9P277;Baseline	Baseline	Osteosarcoma	PD	0.54	4.99
C-K9P277;On-Treatment	On-Treatment	Osteosarcoma	PD	4.14	19.04
C-K9U229;Baseline	Baseline	Chondrosarcoma	PD	NA	NA
C-L7C8JC;Baseline	Baseline	Liposarcoma	SD	NA	NA
C-L7C8JC;On-Treatment	On-Treatment	Liposarcoma	SD	NA	4.01
C-L7M7WP;Baseline	Baseline	Leiomyosarcoma	PR	8.06	13.22
C-L7M7WP;On-Treatment	On-Treatment	Leiomyosarcoma	PR	NA	NA
C-LCR6NT;Baseline	Baseline	Angiosarcoma	PR	0	1.32
C-LCR6NT;On-Treatment	On-Treatment	Angiosarcoma	PR	3.63	14.28
C-LND16D;Baseline	Baseline	Other	SD	4	14.04
C-LND16D;On-Treatment	On-Treatment	Other	SD	NA	NA
C-LX87X3;Baseline	Baseline	Liposarcoma	PD	0.13	1.41
C-LX87X3;On-Treatment	On-Treatment	Liposarcoma	PD	0.05	1.1
C-MAT890;Baseline	Baseline	Osteosarcoma	PD	NA	1.65
C-MVMX43;Baseline	Baseline	Osteosarcoma	PD	0.22	3.86
C-MVMX43;On-Treatment	On-Treatment	Osteosarcoma	PD	0.04	0.32
C-N4N2FL;Baseline	Baseline	Liposarcoma	SD	0	1.4
C-N4N2FL;On-Treatment	On-Treatment	Liposarcoma	SD	2.12	15.18
C-NF6VH4;Baseline	Baseline	Other	SD	0.04	1.55
C-NF6VH4;On-Treatment	On-Treatment	Other	SD	NA	NA
C-NFM1DC;Baseline	Baseline	UPS/MFH/High Grade MFS	SD	1.01	7
C-PY3UUN;Baseline	Baseline	Leiomyosarcoma	PD	1.45	3.09
C-PY3UUN;On-Treatment	On-Treatment	Leiomyosarcoma	PD	0.03	0.6
C-R5FT5U;Baseline	Baseline	Osteosarcoma	PD	NA	NA
C-R5FT5U;On-Treatment	On-Treatment	Osteosarcoma	PD	NA	11.15
C-UDHH22;Baseline	Baseline	UPS/MFH/High Grade MFS	PD	0.22	2.13
C-UDHH22;On-Treatment	On-Treatment	UPS/MFH/High Grade MFS	PD	NA	NA
C-WD4RUC;Baseline	Baseline	Leiomyosarcoma	PD	1.03	4.26
C-WD4RUC;On-Treatment	On-Treatment	Leiomyosarcoma	PD	0.65	3.73
C-WJ49UR;Baseline	Baseline	Chondrosarcoma	PD	0	0.4
C-WJ49UR;On-Treatment	On-Treatment	Chondrosarcoma	PD	NA	NA
C-WKND2T;Baseline	Baseline	Other	PD	0.58	2.68
C-WKND2T;On-Treatment	On-Treatment	Other	PD	0.14	4.49
C-WNVW3H;Baseline	Baseline	Angiosarcoma	PD	NA	9.67
C-WNVW3H;On-Treatment	On-Treatment	Angiosarcoma	PD	NA	11.66
C-XNNK0Y;Baseline	Baseline	Small Blue Round Cell	PD	NA	NA
C-XNNK0Y;On-Treatment	On-Treatment	Small Blue Round Cell	PD	NA	NA
C-Y03274;Baseline	Baseline	Osteosarcoma	PD	0.22	NA
C-Y03274;On-Treatment	On-Treatment	Osteosarcoma	PD	0.05	0.54
C-Y6TH4J;Baseline	Baseline	Other	PR	NA	NA
C-Y6TH4J;On-Treatment	On-Treatment	Other	PR	16.56	39.32
C-Y6TH4J;Progression	Progression	Other	PR	21.34	NA

## Sheet: Figure2C
SampleID	PatientID	SampleTimepoint	Cohort	BestResponse	PD-1, % Positive Cells
C-001528;Baseline	C-001528	Baseline	UPS/MFH/High Grade MFS	PD	0.11
C-001528;On-Treatment	C-001528	On-Treatment	UPS/MFH/High Grade MFS	PD	0.67
C-001613;Baseline	C-001613	Baseline	UPS/MFH/High Grade MFS	PD	NA
C-002766;Baseline	C-002766	Baseline	Chondrosarcoma	PD	0.48
C-002784;Baseline	C-002784	Baseline	Chondrosarcoma	PD	0
C-002784;On-Treatment	C-002784	On-Treatment	Chondrosarcoma	PD	0
C-0L7M3J;Baseline	C-0L7M3J	Baseline	Chondrosarcoma	SD	NA
C-0L7M3J;On-Treatment	C-0L7M3J	On-Treatment	Chondrosarcoma	SD	NA
C-0WEUU3;Baseline	C-0WEUU3	Baseline	Liposarcoma	PD	NA
C-0WEUU3;On-Treatment	C-0WEUU3	On-Treatment	Liposarcoma	PD	6.76
C-1LM4EJ;Baseline	C-1LM4EJ	Baseline	Other	SD	0.18
C-1LM4EJ;On-Treatment	C-1LM4EJ	On-Treatment	Other	SD	9.47
C-1PCN42;Baseline	C-1PCN42	Baseline	UPS/MFH/High Grade MFS	PR	0
C-1PCN42;On-Treatment	C-1PCN42	On-Treatment	UPS/MFH/High Grade MFS	PR	NA
C-20FDCU;Baseline	C-20FDCU	Baseline	Other	PD	3.35
C-20FDCU;On-Treatment	C-20FDCU	On-Treatment	Other	PD	NA
C-20LTFP;Baseline	C-20LTFP	Baseline	Chondrosarcoma	PD	0.29
C-20LTFP;On-Treatment	C-20LTFP	On-Treatment	Chondrosarcoma	PD	0.42
C-26NK0F;Baseline	C-26NK0F	Baseline	Osteosarcoma	PD	0.61
C-26NK0F;On-Treatment	C-26NK0F	On-Treatment	Osteosarcoma	PD	0.17
C-2EE23U;Baseline	C-2EE23U	Baseline	UPS/MFH/High Grade MFS	PD	0.03
C-2EE23U;On-Treatment	C-2EE23U	On-Treatment	UPS/MFH/High Grade MFS	PD	NA
C-2FPL8C;Baseline	C-2FPL8C	Baseline	Angiosarcoma	PD	NA
C-2FPL8C;On-Treatment	C-2FPL8C	On-Treatment	Angiosarcoma	PD	0.02
C-2M22RC;Baseline	C-2M22RC	Baseline	Angiosarcoma	PR	NA
C-2M22RC;On-Treatment	C-2M22RC	On-Treatment	Angiosarcoma	PR	NA
C-322N7U;Baseline	C-322N7U	Baseline	Liposarcoma	PD	5.4
C-322N7U;On-Treatment	C-322N7U	On-Treatment	Liposarcoma	PD	6.55
C-358579;Baseline	C-358579	Baseline	Osteosarcoma	PD	0.03
C-358579;On-Treatment	C-358579	On-Treatment	Osteosarcoma	PD	0.01
C-3YRFE6;Baseline	C-3YRFE6	Baseline	Angiosarcoma	SD	NA
C-3YRFE6;On-Treatment	C-3YRFE6	On-Treatment	Angiosarcoma	SD	NA
C-44CDAN;Baseline	C-44CDAN	Baseline	UPS/MFH/High Grade MFS	PD	0.17
C-44CDAN;On-Treatment	C-44CDAN	On-Treatment	UPS/MFH/High Grade MFS	PD	NA
C-46JU8E;Baseline	C-46JU8E	Baseline	UPS/MFH/High Grade MFS	SD	NA
C-46JU8E;On-Treatment	C-46JU8E	On-Treatment	UPS/MFH/High Grade MFS	SD	NA
C-46JU8E;Progression	C-46JU8E	Progression	UPS/MFH/High Grade MFS	SD	0.41
C-4D26R8;Baseline	C-4D26R8	Baseline	Leiomyosarcoma	PD	0.43
C-4D26R8;On-Treatment	C-4D26R8	On-Treatment	Leiomyosarcoma	PD	0.24
C-4DV3D5;Baseline	C-4DV3D5	Baseline	Osteosarcoma	PD	1.77
C-4DV3D5;On-Treatment	C-4DV3D5	On-Treatment	Osteosarcoma	PD	0.43
C-4J9RUE;Baseline	C-4J9RUE	Baseline	UPS/MFH/High Grade MFS	SD	NA
C-4J9RUE;On-Treatment	C-4J9RUE	On-Treatment	UPS/MFH/High Grade MFS	SD	NA
C-4PEVTX;Baseline	C-4PEVTX	Baseline	UPS/MFH/High Grade MFS	PR	3.56
C-556AL5;Baseline	C-556AL5	Baseline	Liposarcoma	SD	0.24
C-556AL5;On-Treatment	C-556AL5	On-Treatment	Liposarcoma	SD	3.27
C-6PL9CN;Baseline	C-6PL9CN	Baseline	Angiosarcoma	SD	NA
C-6PL9CN;On-Treatment	C-6PL9CN	On-Treatment	Angiosarcoma	SD	NA
C-6RJP70;Baseline	C-6RJP70	Baseline	Other	PD	3.8
C-6RJP70;On-Treatment	C-6RJP70	On-Treatment	Other	PD	NA
C-706775;Baseline	C-706775	Baseline	Leiomyosarcoma	PD	0.13
C-706775;On-Treatment	C-706775	On-Treatment	Leiomyosarcoma	PD	1.83
C-70K997;Baseline	C-70K997	Baseline	Small Blue Round Cell	PD	0.06
C-70K997;On-Treatment	C-70K997	On-Treatment	Small Blue Round Cell	PD	NA
C-8UJKAR;Baseline	C-8UJKAR	Baseline	Leiomyosarcoma	SD	NA
C-8UJKAR;On-Treatment	C-8UJKAR	On-Treatment	Leiomyosarcoma	SD	0.22
C-ADELNY;Baseline	C-ADELNY	Baseline	Chondrosarcoma	PD	0.01
C-ADELNY;On-Treatment	C-ADELNY	On-Treatment	Chondrosarcoma	PD	0.59
C-AN0CUK;Baseline	C-AN0CUK	Baseline	Liposarcoma	SD	0.53
C-AN0CUK;On-Treatment	C-AN0CUK	On-Treatment	Liposarcoma	SD	NA
C-C1XA6T;Baseline	C-C1XA6T	Baseline	Other	PD	0.21
C-C1XA6T;On-Treatment	C-C1XA6T	On-Treatment	Other	PD	0.05
C-CPRNJ2;Baseline	C-CPRNJ2	Baseline	ASPS	PD	0.19
C-CPRNJ2;On-Treatment	C-CPRNJ2	On-Treatment	ASPS	PD	0.15
C-CTK666;Baseline	C-CTK666	Baseline	Leiomyosarcoma	SD	0.01
C-CTK666;On-Treatment	C-CTK666	On-Treatment	Leiomyosarcoma	SD	0.04
C-D3KFD5;Baseline	C-D3KFD5	Baseline	Small Blue Round Cell	PD	NA
C-D3KFD5;On-Treatment	C-D3KFD5	On-Treatment	Small Blue Round Cell	PD	NA
C-E36838;Baseline	C-E36838	Baseline	Chondrosarcoma	PD	NA
C-E36838;On-Treatment	C-E36838	On-Treatment	Chondrosarcoma	PD	8.9
C-EJA7N2;Baseline	C-EJA7N2	Baseline	Leiomyosarcoma	SD	3.19
C-F8KXJU;Baseline	C-F8KXJU	Baseline	Chondrosarcoma	PD	0.31
C-F8KXJU;On-Treatment	C-F8KXJU	On-Treatment	Chondrosarcoma	PD	NA
C-FN268L;Baseline	C-FN268L	Baseline	Liposarcoma	SD	0.02
C-FN268L;On-Treatment	C-FN268L	On-Treatment	Liposarcoma	SD	NA
C-H7RF5A;Baseline	C-H7RF5A	Baseline	Chondrosarcoma	PR	2.14
C-H7RF5A;On-Treatment	C-H7RF5A	On-Treatment	Chondrosarcoma	PR	13.41
C-H7RF5A;Progression	C-H7RF5A	Progression	Chondrosarcoma	PR	10
C-H896LA;Baseline	C-H896LA	Baseline	Liposarcoma	SD	0.16
C-H896LA;On-Treatment	C-H896LA	On-Treatment	Liposarcoma	SD	0.06
C-HFHK04;Baseline	C-HFHK04	Baseline	Leiomyosarcoma	PD	0.02
C-HMPJVW;Baseline	C-HMPJVW	Baseline	Osteosarcoma	PD	NA
C-HMPJVW;On-Treatment	C-HMPJVW	On-Treatment	Osteosarcoma	PD	NA
C-J0AW9Y;Baseline	C-J0AW9Y	Baseline	Small Blue Round Cell	PD	0.07
C-J0AW9Y;On-Treatment	C-J0AW9Y	On-Treatment	Small Blue Round Cell	PD	0.03
C-J0UH5P;Baseline	C-J0UH5P	Baseline	ASPS	SD	0.49
C-J0UH5P;On-Treatment	C-J0UH5P	On-Treatment	ASPS	SD	0.35
C-JNLDDC;Baseline	C-JNLDDC	Baseline	Other	PD	0.2
C-JNLDDC;On-Treatment	C-JNLDDC	On-Treatment	Other	PD	NA
C-K61C9C;Baseline	C-K61C9C	Baseline	Liposarcoma	SD	NA
C-K61C9C;On-Treatment	C-K61C9C	On-Treatment	Liposarcoma	SD	NA
C-K9P277;Baseline	C-K9P277	Baseline	Osteosarcoma	PD	0.54
C-K9P277;On-Treatment	C-K9P277	On-Treatment	Osteosarcoma	PD	4.14
C-K9U229;Baseline	C-K9U229	Baseline	Chondrosarcoma	PD	NA
C-L7C8JC;Baseline	C-L7C8JC	Baseline	Liposarcoma	SD	NA
C-L7C8JC;On-Treatment	C-L7C8JC	On-Treatment	Liposarcoma	SD	NA
C-L7M7WP;Baseline	C-L7M7WP	Baseline	Leiomyosarcoma	PR	8.06
C-L7M7WP;On-Treatment	C-L7M7WP	On-Treatment	Leiomyosarcoma	PR	NA
C-LCR6NT;Baseline	C-LCR6NT	Baseline	Angiosarcoma	PR	0
C-LCR6NT;On-Treatment	C-LCR6NT	On-Treatment	Angiosarcoma	PR	3.63
C-LND16D;Baseline	C-LND16D	Baseline	Other	SD	4
C-LND16D;On-Treatment	C-LND16D	On-Treatment	Other	SD	NA
C-LX87X3;Baseline	C-LX87X3	Baseline	Liposarcoma	PD	0.13
C-LX87X3;On-Treatment	C-LX87X3	On-Treatment	Liposarcoma	PD	0.05
C-MAT890;Baseline	C-MAT890	Baseline	Osteosarcoma	PD	NA
C-MVMX43;Baseline	C-MVMX43	Baseline	Osteosarcoma	PD	0.22
C-MVMX43;On-Treatment	C-MVMX43	On-Treatment	Osteosarcoma	PD	0.04
C-N4N2FL;Baseline	C-N4N2FL	Baseline	Liposarcoma	SD	0
C-N4N2FL;On-Treatment	C-N4N2FL	On-Treatment	Liposarcoma	SD	2.12
C-NF6VH4;Baseline	C-NF6VH4	Baseline	Other	SD	0.04
C-NF6VH4;On-Treatment	C-NF6VH4	On-Treatment	Other	SD	NA
C-NFM1DC;Baseline	C-NFM1DC	Baseline	UPS/MFH/High Grade MFS	SD	1.01
C-PY3UUN;Baseline	C-PY3UUN	Baseline	Leiomyosarcoma	PD	1.45
C-PY3UUN;On-Treatment	C-PY3UUN	On-Treatment	Leiomyosarcoma	PD	0.03
C-R5FT5U;Baseline	C-R5FT5U	Baseline	Osteosarcoma	PD	NA
C-R5FT5U;On-Treatment	C-R5FT5U	On-Treatment	Osteosarcoma	PD	NA
C-UDHH22;Baseline	C-UDHH22	Baseline	UPS/MFH/High Grade MFS	PD	0.22
C-UDHH22;On-Treatment	C-UDHH22	On-Treatment	UPS/MFH/High Grade MFS	PD	NA
C-WD4RUC;Baseline	C-WD4RUC	Baseline	Leiomyosarcoma	PD	1.03
C-WD4RUC;On-Treatment	C-WD4RUC	On-Treatment	Leiomyosarcoma	PD	0.65
C-WJ49UR;Baseline	C-WJ49UR	Baseline	Chondrosarcoma	PD	0
C-WJ49UR;On-Treatment	C-WJ49UR	On-Treatment	Chondrosarcoma	PD	NA
C-WKND2T;Baseline	C-WKND2T	Baseline	Other	PD	0.58
C-WKND2T;On-Treatment	C-WKND2T	On-Treatment	Other	PD	0.14
C-WNVW3H;Baseline	C-WNVW3H	Baseline	Angiosarcoma	PD	NA
C-WNVW3H;On-Treatment	C-WNVW3H	On-Treatment	Angiosarcoma	PD	NA
C-XNNK0Y;Baseline	C-XNNK0Y	Baseline	Small Blue Round Cell	PD	NA
C-XNNK0Y;On-Treatment	C-XNNK0Y	On-Treatment	Small Blue Round Cell	PD	NA
C-Y03274;Baseline	C-Y03274	Baseline	Osteosarcoma	PD	0.22
C-Y03274;On-Treatment	C-Y03274	On-Treatment	Osteosarcoma	PD	0.05
C-Y6TH4J;Baseline	C-Y6TH4J	Baseline	Other	PR	NA
C-Y6TH4J;On-Treatment	C-Y6TH4J	On-Treatment	Other	PR	16.56
C-Y6TH4J;Progression	C-Y6TH4J	Progression	Other	PR	21.34

## Sheet: Figure2DE
SampleID	PatientID	Subject	SampleTimepoint	Cohort	PFSGroup	PDL1	CD8	CD68	FOXP3	PD-1	T-cell	T-cell (CD8)	NK cell	B-cell	Macrophage/Monocyte	Myeloid dendritic cell	Neutrophil	Endothelial cell	Cancer-associated fibroblast	ImmuneGroup	OppositeImmuneGroup
C-001528;Baseline	C-001528	48	Baseline	UPS/MFH/High Grade MFS	<24Weeks	1	1	3	3	2	1.24758	0.196845	0.0643722	5.71243	13.2124	3.57129	10.7604	9.08314	1417.27	Base-C	On-Treatment-C
C-001528;On-Treatment	C-001528	48	On-Treatment	UPS/MFH/High Grade MFS	<24Weeks	1	NA	3	3	3	1.72371	0.439762	0.121745	2.96572	9.37871	2.9676	11.0164	9.59711	1524.81	On-Treatment-C	Base-C
C-001613;Baseline	C-001613	30	Baseline	UPS/MFH/High Grade MFS	NA	NA	NA	NA	NA	NA	NA	NA	NA	NA	NA	NA	NA	NA	NA	NA	NA
C-002766;Baseline	C-002766	29	Baseline	Chondrosarcoma	<24Weeks	1	2	3	2	3	NA	NA	NA	NA	NA	NA	NA	NA	NA	NA	NA
C-002784;Baseline	C-002784	19	Baseline	Chondrosarcoma	<24Weeks	1	1	3	3	1	NA	NA	NA	NA	NA	NA	NA	NA	NA	NA	NA
C-002784;On-Treatment	C-002784	19	On-Treatment	Chondrosarcoma	<24Weeks	1	1	4	3	1	NA	NA	NA	NA	NA	NA	NA	NA	NA	NA	NA
C-0L7M3J;Baseline	C-0L7M3J	11	Baseline	Chondrosarcoma	NA	NA	NA	NA	NA	NA	NA	NA	NA	NA	NA	NA	NA	NA	NA	NA	NA
C-0L7M3J;On-Treatment	C-0L7M3J	11	On-Treatment	Chondrosarcoma	NA	NA	NA	NA	NA	NA	NA	NA	NA	NA	NA	NA	NA	NA	NA	NA	NA
C-0WEUU3;Baseline	C-0WEUU3	6	Baseline	Liposarcoma	NA	NA	NA	NA	NA	NA	NA	NA	NA	NA	NA	NA	NA	NA	NA	NA	NA
C-0WEUU3;On-Treatment	C-0WEUU3	6	On-Treatment	Liposarcoma	<24Weeks	1	4	3	3	4	NA	NA	NA	NA	NA	NA	NA	NA	NA	NA	NA
C-1LM4EJ;Baseline	C-1LM4EJ	65	Baseline	Other	>24Weeks	1	2	1	1	2	1.22648	0.676734	0.173643	4.25405	4.39682	11.507	4.999	11.6287	512.453	Base-C	On-Treatment-C
C-1LM4EJ;On-Treatment	C-1LM4EJ	65	On-Treatment	Other	>24Weeks	4	NA	3	3	4	3.18469	6.46719	0.402478	7.1511	9.45479	15.4334	4.93668	13.0995	701.184	On-Treatment-C	Base-C
C-1PCN42;Baseline	C-1PCN42	33	Baseline	UPS/MFH/High Grade MFS	>1Year	4	3	NA	3	1	5.12879	11.0956	0.406261	727.392	23.4032	4.94501	4.91377	11.6088	817.973	Base-A	NA
C-1PCN42;On-Treatment	C-1PCN42	33	On-Treatment	UPS/MFH/High Grade MFS	NA	NA	NA	NA	NA	NA	NA	NA	NA	NA	NA	NA	NA	NA	NA	NA	NA
C-20FDCU;Baseline	C-20FDCU	75	Baseline	Other	<24Weeks	4	3	4	NA	4	1.62581	0.638038	0.112533	7.77844	35.8591	2.86604	6.00588	21.0046	604.903	Base-C	On-Treatment-C
C-20FDCU;On-Treatment	C-20FDCU	75	On-Treatment	Other	<24Weeks	NA	NA	NA	NA	NA	3.06442	1.67102	0.210826	297.313	42.018	8.27469	10.9113	12.2792	764.028	On-Treatment-C	Base-C
C-20LTFP;Baseline	C-20LTFP	24	Baseline	Chondrosarcoma	<24Weeks	1	3	4	3	3	2.07182	1.59134	0.106242	50.9553	17.8485	4.72789	8.6408	9.19898	1052.75	Base-C	On-Treatment-C
C-20LTFP;On-Treatment	C-20LTFP	24	On-Treatment	Chondrosarcoma	<24Weeks	3	3	3	4	3	2.55497	1.76554	0.0967531	10.0943	15.3351	6.39155	7.80316	7.77649	1439.04	On-Treatment-C	Base-C
C-26NK0F;Baseline	C-26NK0F	44	Baseline	Osteosarcoma	<24Weeks	1	3	3	2	3	1.13158	0.317089	0.0880138	0.977909	10.7919	3.05804	4.51891	18.641	1539.08	Base-C	On-Treatment-C
C-26NK0F;On-Treatment	C-26NK0F	44	On-Treatment	Osteosarcoma	<24Weeks	1	2	2	1	2	1.76061	0.119579	0.0911176	3.20151	7.83176	4.14489	5.58522	27.5138	914.415	On-Treatment-C	Base-C
C-2EE23U;Baseline	C-2EE23U	4	Baseline	UPS/MFH/High Grade MFS	<24Weeks	4	3	3	2	1	1.65353	1.29953	0.143324	1.22845	14.6478	1.68606	2.40662	18.7417	2202.31	Base-C	NA
C-2EE23U;On-Treatment	C-2EE23U	4	On-Treatment	UPS/MFH/High Grade MFS	NA	NA	NA	NA	NA	NA	NA	NA	NA	NA	NA	NA	NA	NA	NA	NA	NA
C-2FPL8C;Baseline	C-2FPL8C	79	Baseline	Angiosarcoma	<24Weeks	1	2	NA	NA	NA	1.21439	1.49391	0.508147	38.7178	12.5142	17.256	5.56112	33.8671	92.4006	Base-C	NA
C-2FPL8C;On-Treatment	C-2FPL8C	79	On-Treatment	Angiosarcoma	<24Weeks	1	2	1	2	1	NA	NA	NA	NA	NA	NA	NA	NA	NA	NA	Base-C
C-2M22RC;Baseline	C-2M22RC	87	Baseline	Angiosarcoma	NA	NA	NA	NA	NA	NA	2.61817	2.41723	0.457177	339.934	22.0495	3.40556	21.1286	5.57009	66.1481	Base-B	On-Treatment-C
C-2M22RC;On-Treatment	C-2M22RC	87	On-Treatment	Angiosarcoma	NA	NA	NA	NA	NA	NA	2.54216	3.25585	0.719005	845.281	22.2704	3.59691	18.327	6.93461	66.5865	On-Treatment-C	Base-B
C-322N7U;Baseline	C-322N7U	49	Baseline	Liposarcoma	<24Weeks	4	NA	3	4	4	4.77748	10.7031	15.85	748.463	15.241	4.77054	4.80524	7.47655	3577.64	Base-A	On-Treatment-A
C-322N7U;On-Treatment	C-322N7U	49	On-Treatment	Liposarcoma	<24Weeks	1	NA	3	4	4	6.18666	9.79546	15.3284	469.919	14.8296	5.34791	4.21682	7.45927	2800.33	On-Treatment-A	Base-A
C-358579;Baseline	C-358579	35	Baseline	Osteosarcoma	<24Weeks	1	1	2	1	1	0.72527	0.0393244	0.0458713	0.362706	6.80419	0.460163	2.2572	13.6701	575.198	Base-C	On-Treatment-C
C-358579;On-Treatment	C-358579	35	On-Treatment	Osteosarcoma	<24Weeks	1	1	1	1	1	1.30629	0.0212405	0.0276251	0.21649	6.29856	0.46078	2.57338	15.3701	779.489	On-Treatment-C	Base-C
C-3YRFE6;Baseline	C-3YRFE6	47	Baseline	Angiosarcoma	NA	NA	NA	NA	NA	NA	NA	NA	NA	NA	NA	NA	NA	NA	NA	NA	NA
C-3YRFE6;On-Treatment	C-3YRFE6	47	On-Treatment	Angiosarcoma	<24Weeks	4	NA	NA	NA	NA	3.86347	4.92352	0.294513	6.36663	25.6799	8.20025	5.36356	44.5679	559.016	On-Treatment-C	NA
C-44CDAN;Baseline	C-44CDAN	2	Baseline	UPS/MFH/High Grade MFS	<24Weeks	1	1	3	2	2	1.37465	0.139918	0.155285	4.75061	18.4468	4.63456	3.56263	13.5322	2162.69	Base-C	On-Treatment-C
C-44CDAN;On-Treatment	C-44CDAN	2	On-Treatment	UPS/MFH/High Grade MFS	<24Weeks	NA	NA	NA	NA	NA	2.00782	0.719671	0.259785	5.96591	18.2861	4.80203	4.18268	19.9063	1411.85	On-Treatment-C	Base-C
C-46JU8E;Baseline	C-46JU8E	52	Baseline	UPS/MFH/High Grade MFS	<24Weeks	NA	NA	NA	NA	NA	4.39301	4.14371	0.373477	765.354	31.6092	13.5021	8.90867	10.061	271.561	Base-A	On-Treatment-A
C-46JU8E;On-Treatment	C-46JU8E	52	On-Treatment	UPS/MFH/High Grade MFS	<24Weeks	NA	NA	NA	NA	NA	7.4682	10.7588	0.551139	3163.23	37.5178	13.6897	12.4439	19.6099	318.561	On-Treatment-A	Base-A
C-46JU8E;Progression	C-46JU8E	52	Progression	UPS/MFH/High Grade MFS	NA	NA	NA	NA	NA	NA	NA	NA	NA	NA	NA	NA	NA	NA	NA	NA	NA
C-4D26R8;Baseline	C-4D26R8	28	Baseline	Leiomyosarcoma	<24Weeks	1	2	2	1	3	NA	NA	NA	NA	NA	NA	NA	NA	NA	NA	NA
C-4D26R8;On-Treatment	C-4D26R8	28	On-Treatment	Leiomyosarcoma	<24Weeks	1	2	1	1	2	NA	NA	NA	NA	NA	NA	NA	NA	NA	NA	NA
C-4DV3D5;Baseline	C-4DV3D5	10	Baseline	Osteosarcoma	<24Weeks	4	4	4	4	3	2.80999	0.720734	0.194735	4.04431	46.1728	2.72325	4.34239	12.6265	455.809	Base-C	On-Treatment-A
C-4DV3D5;On-Treatment	C-4DV3D5	10	On-Treatment	Osteosarcoma	<24Weeks	4	3	3	4	3	9.61805	5.37726	0.724409	5.49869	31.064	6.05893	4.21295	21.578	199.032	On-Treatment-A	Base-C
C-4J9RUE;Baseline	C-4J9RUE	46	Baseline	UPS/MFH/High Grade MFS	NA	NA	NA	NA	NA	NA	NA	NA	NA	NA	NA	NA	NA	NA	NA	NA	NA
C-4J9RUE;On-Treatment	C-4J9RUE	46	On-Treatment	UPS/MFH/High Grade MFS	NA	NA	NA	NA	NA	NA	NA	NA	NA	NA	NA	NA	NA	NA	NA	NA	NA
C-4PEVTX;Baseline	C-4PEVTX	61	Baseline	UPS/MFH/High Grade MFS	NA	4	NA	4	3	4	3.11685	7.12414	1.03409	162.716	27.6815	4.48082	4.68725	9.89447	320.308	Base-A	NA
C-556AL5;Baseline	C-556AL5	38	Baseline	Liposarcoma	NA	1	3	3	3	2	3.45181	1.24009	0.452387	117.875	40.0652	16.6336	12.7049	24.4834	962.906	Base-C	On-Treatment-A
C-556AL5;On-Treatment	C-556AL5	38	On-Treatment	Liposarcoma	NA	1	NA	NA	4	4	5.70448	2.28937	0.511764	941.731	53.5459	18.0834	17.7668	23.2445	1107.15	On-Treatment-A	Base-C
C-6PL9CN;Baseline	C-6PL9CN	84	Baseline	Angiosarcoma	>24Weeks	NA	NA	NA	NA	NA	4.51424	1.0226	0.238277	1.86324	7.50522	13.4498	4.17095	47.474	151.804	Base-C	On-Treatment-C
C-6PL9CN;On-Treatment	C-6PL9CN	84	On-Treatment	Angiosarcoma	>24Weeks	1	4	NA	NA	NA	5.60642	3.96977	0.202394	56.4861	12.7176	5.77528	3.47016	23.5314	49.0284	On-Treatment-C	Base-C
C-6RJP70;Baseline	C-6RJP70	54	Baseline	Other	<24Weeks	1	NA	3	3	4	1.46755	0.704835	0.102272	0.902773	3.12287	1.61503	2.26966	18.6399	1709.8	Base-C	On-Treatment-C
C-6RJP70;On-Treatment	C-6RJP70	54	On-Treatment	Other	<24Weeks	NA	NA	NA	NA	NA	4.18252	6.4501	0.122439	1.59335	8.30071	2.09385	3.11029	30.1476	421.106	On-Treatment-C	Base-C
C-706775;Baseline	C-706775	13	Baseline	Leiomyosarcoma	<24Weeks	1	2	1	3	2	NA	NA	NA	NA	NA	NA	NA	NA	NA	NA	NA
C-706775;On-Treatment	C-706775	13	On-Treatment	Leiomyosarcoma	<24Weeks	1	4	2	4	4	NA	NA	NA	NA	NA	NA	NA	NA	NA	NA	NA
C-70K997;Baseline	C-70K997	56	Baseline	Small Blue Round Cell	<24Weeks	1	1	1	1	2	0.521977	0.296068	0.0343532	48.5518	2.23816	0.576368	5.18316	6.77204	65.3885	Base-C	NA
C-70K997;On-Treatment	C-70K997	56	On-Treatment	Small Blue Round Cell	NA	NA	NA	NA	NA	NA	NA	NA	NA	NA	NA	NA	NA	NA	NA	NA	NA
C-8UJKAR;Baseline	C-8UJKAR	25	Baseline	Leiomyosarcoma	NA	NA	NA	NA	NA	NA	NA	NA	NA	NA	NA	NA	NA	NA	NA	NA	NA
C-8UJKAR;On-Treatment	C-8UJKAR	25	On-Treatment	Leiomyosarcoma	<24Weeks	1	2	1	2	2	NA	NA	NA	NA	NA	NA	NA	NA	NA	NA	NA
C-ADELNY;Baseline	C-ADELNY	43	Baseline	Chondrosarcoma	<24Weeks	4	1	2	1	1	NA	NA	NA	NA	NA	NA	NA	NA	NA	NA	On-Treatment-C
C-ADELNY;On-Treatment	C-ADELNY	43	On-Treatment	Chondrosarcoma	<24Weeks	4	NA	4	3	3	1.45312	0.916214	0.274719	1.80701	9.26141	0.679748	3.77273	4.73592	137.724	On-Treatment-C	NA
C-AN0CUK;Baseline	C-AN0CUK	50	Baseline	Liposarcoma	>1Year	4	4	4	4	3	NA	NA	NA	NA	NA	NA	NA	NA	NA	NA	On-Treatment-A
C-AN0CUK;On-Treatment	C-AN0CUK	50	On-Treatment	Liposarcoma	>1Year	NA	NA	NA	NA	NA	7.01602	6.02373	0.583851	31.2824	64.5972	11.6239	4.17838	10.6595	495.747	On-Treatment-A	NA
C-C1XA6T;Baseline	C-C1XA6T	74	Baseline	Other	<24Weeks	1	2	1	2	2	NA	NA	NA	NA	NA	NA	NA	NA	NA	NA	On-Treatment-C
C-C1XA6T;On-Treatment	C-C1XA6T	74	On-Treatment	Other	<24Weeks	1	1	1	2	1	2.10786	2.26541	0.225628	9.59361	5.38918	2.473	12.0493	10.3605	653.588	On-Treatment-C	NA
C-CPRNJ2;Baseline	C-CPRNJ2	82	Baseline	ASPS	<24Weeks	1	3	NA	1	2	0.956668	0.624848	0.0969188	5.18172	28.1153	1.05916	2.37953	19.8151	31.0425	Base-C	On-Treatment-C
C-CPRNJ2;On-Treatment	C-CPRNJ2	82	On-Treatment	ASPS	<24Weeks	1	3	NA	2	2	1.4715	0.915499	0.211526	5.25805	33.2081	1.33197	2.32029	22.0663	24.5955	On-Treatment-C	Base-C
C-CTK666;Baseline	C-CTK666	3	Baseline	Leiomyosarcoma	<24Weeks	1	1	1	1	1	1.85108	0.0616851	0.791105	2.5312	7.45658	3.82096	2.83407	8.82676	1082.27	Base-C	NA
C-CTK666;On-Treatment	C-CTK666	3	On-Treatment	Leiomyosarcoma	<24Weeks	1	2	1	3	1	NA	NA	NA	NA	NA	NA	NA	NA	NA	NA	Base-C
C-D3KFD5;Baseline	C-D3KFD5	68	Baseline	Small Blue Round Cell	<24Weeks	1	1	1	1	NA	NA	NA	NA	NA	NA	NA	NA	NA	NA	NA	NA
C-D3KFD5;On-Treatment	C-D3KFD5	68	On-Treatment	Small Blue Round Cell	NA	NA	NA	NA	NA	NA	NA	NA	NA	NA	NA	NA	NA	NA	NA	NA	NA
C-E36838;Baseline	C-E36838	17	Baseline	Chondrosarcoma	<24Weeks	NA	NA	NA	NA	NA	3.83783	5.507	0.154813	856.99	9.24712	9.47027	9.84902	20.4971	946.537	Base-A	NA
C-E36838;On-Treatment	C-E36838	17	On-Treatment	Chondrosarcoma	<24Weeks	1	4	4	4	4	NA	NA	NA	NA	NA	NA	NA	NA	NA	NA	Base-A
C-EJA7N2;Baseline	C-EJA7N2	7	Baseline	Leiomyosarcoma	>24Weeks	1	4	2	4	4	NA	NA	NA	NA	NA	NA	NA	NA	NA	NA	NA
C-F8KXJU;Baseline	C-F8KXJU	5	Baseline	Chondrosarcoma	<24Weeks	1	1	1	1	3	NA	NA	NA	NA	NA	NA	NA	NA	NA	NA	NA
C-F8KXJU;On-Treatment	C-F8KXJU	5	On-Treatment	Chondrosarcoma	NA	NA	NA	NA	NA	NA	NA	NA	NA	NA	NA	NA	NA	NA	NA	NA	NA
C-FN268L;Baseline	C-FN268L	12	Baseline	Liposarcoma	>24Weeks	1	1	3	1	1	2.29235	0.0955843	0.858251	1.01103	26.3757	6.98018	3.68997	11.3714	1734.92	Base-C	On-Treatment-C
C-FN268L;On-Treatment	C-FN268L	12	On-Treatment	Liposarcoma	>24Weeks	NA	NA	NA	NA	NA	2.50506	0.475942	0.998444	1.9298	25.9572	7.58595	3.36122	15.3168	1620.92	On-Treatment-C	Base-C
C-H7RF5A;Baseline	C-H7RF5A	18	Baseline	Chondrosarcoma	>1Year	1	3	3	3	4	2.21186	1.82651	0.116862	270.87	11.9688	3.10767	2.59694	13.1312	802.196	Base-C	On-Treatment-A
C-H7RF5A;On-Treatment	C-H7RF5A	18	On-Treatment	Chondrosarcoma	>1Year	1	4	4	4	4	6.97929	21.7479	0.48003	1020.02	29.019	7.04298	6.6502	30.4803	2625.96	On-Treatment-A	Base-C
C-H7RF5A;Progression	C-H7RF5A	18	Progression	Chondrosarcoma	NA	NA	NA	NA	NA	NA	4.71966	14.1361	0.261312	102.069	23.8849	5.3811	3.27445	10.6359	538.134	NA	NA
C-H896LA;Baseline	C-H896LA	36	Baseline	Liposarcoma	<24Weeks	1	3	2	2	2	1.4575	0.953926	1.13013	0.559265	12.2537	3.13636	3.5905	24.3135	2786.39	Base-C	On-Treatment-C
C-H896LA;On-Treatment	C-H896LA	36	On-Treatment	Liposarcoma	<24Weeks	1	1	NA	2	2	0.853784	0.204783	1.40155	0.5395	5.49501	1.71587	2.59154	14.6202	3215.36	On-Treatment-C	Base-C
C-HFHK04;Baseline	C-HFHK04	27	Baseline	Leiomyosarcoma	<24Weeks	1	1	1	1	1	NA	NA	NA	NA	NA	NA	NA	NA	NA	NA	NA
C-HMPJVW;Baseline	C-HMPJVW	15	Baseline	Osteosarcoma	NA	NA	NA	NA	NA	NA	NA	NA	NA	NA	NA	NA	NA	NA	NA	NA	NA
C-HMPJVW;On-Treatment	C-HMPJVW	15	On-Treatment	Osteosarcoma	NA	NA	NA	NA	NA	NA	NA	NA	NA	NA	NA	NA	NA	NA	NA	NA	NA
C-J0AW9Y;Baseline	C-J0AW9Y	73	Baseline	Small Blue Round Cell	<24Weeks	1	2	1	2	2	1.08196	0.086996	0.0231807	16.7072	2.49897	6.81649	5.01626	9.37407	43.6419	Base-C	On-Treatment-C
C-J0AW9Y;On-Treatment	C-J0AW9Y	73	On-Treatment	Small Blue Round Cell	<24Weeks	1	1	1	1	1	1.90665	0.428302	0.0666809	162.179	2.55862	3.72442	7.20247	7.41642	58.1343	On-Treatment-C	Base-C
C-J0UH5P;Baseline	C-J0UH5P	85	Baseline	ASPS	NA	3	NA	NA	3	3	NA	NA	NA	NA	NA	NA	NA	NA	NA	NA	On-Treatment-C
C-J0UH5P;On-Treatment	C-J0UH5P	85	On-Treatment	ASPS	NA	1	4	NA	4	3	2.16522	2.27833	0.309538	91.8183	25.6346	3.17067	5.62664	26.075	43.1315	On-Treatment-C	NA
C-JNLDDC;Baseline	C-JNLDDC	63	Baseline	Other	<24Weeks	1	2	2	1	2	3.80187	1.50305	0.170157	3.36813	18.2996	1.80684	7.0951	20.1476	443.232	Base-C	NA
C-JNLDDC;On-Treatment	C-JNLDDC	63	On-Treatment	Other	NA	NA	NA	NA	NA	NA	NA	NA	NA	NA	NA	NA	NA	NA	NA	NA	NA
C-K61C9C;Baseline	C-K61C9C	20	Baseline	Liposarcoma	NA	NA	NA	NA	NA	NA	NA	NA	NA	NA	NA	NA	NA	NA	NA	NA	NA
C-K61C9C;On-Treatment	C-K61C9C	20	On-Treatment	Liposarcoma	NA	NA	NA	NA	NA	NA	NA	NA	NA	NA	NA	NA	NA	NA	NA	NA	NA
C-K9P277;Baseline	C-K9P277	71	Baseline	Osteosarcoma	<24Weeks	1	3	4	3	3	NA	NA	NA	NA	NA	NA	NA	NA	NA	NA	NA
C-K9P277;On-Treatment	C-K9P277	71	On-Treatment	Osteosarcoma	<24Weeks	1	4	4	4	4	NA	NA	NA	NA	NA	NA	NA	NA	NA	NA	NA
C-K9U229;Baseline	C-K9U229	14	Baseline	Chondrosarcoma	<24Weeks	NA	NA	NA	NA	NA	3.13016	2.98505	0.273757	348.371	12.2181	7.14113	15.5232	36.487	2054.3	Base-B	NA
C-L7C8JC;Baseline	C-L7C8JC	53	Baseline	Liposarcoma	<24Weeks	NA	NA	NA	NA	NA	2.41775	1.09933	0.392977	50.3106	26.7654	9.39412	7.35861	23.792	1597.62	Base-C	On-Treatment-A
C-L7C8JC;On-Treatment	C-L7C8JC	53	On-Treatment	Liposarcoma	<24Weeks	NA	3	4	3	NA	5.53883	5.85348	1.09083	114.509	38.052	12.7473	10.032	26.9126	1074.26	On-Treatment-A	Base-C
C-L7M7WP;Baseline	C-L7M7WP	1	Baseline	Leiomyosarcoma	>24Weeks	4	4	2	3	4	3.41807	7.48776	1.37388	4.57639	7.67503	5.27092	7.10662	6.06674	231.904	Base-A	On-Treatment-C
C-L7M7WP;On-Treatment	C-L7M7WP	1	On-Treatment	Leiomyosarcoma	>24Weeks	NA	NA	NA	NA	NA	3.29335	9.8886	0.259925	9.19872	15.1168	3.40155	10.2332	12.4764	259.232	On-Treatment-C	Base-A
C-LCR6NT;Baseline	C-LCR6NT	45	Baseline	Angiosarcoma	>1Year	1	2	1	2	1	NA	NA	NA	NA	NA	NA	NA	NA	NA	NA	On-Treatment-A
C-LCR6NT;On-Treatment	C-LCR6NT	45	On-Treatment	Angiosarcoma	>1Year	1	4	2	4	4	8.05482	8.8738	0.303963	17.8733	8.03202	25.0701	28.0579	49.9946	14.2086	On-Treatment-A	NA
C-LND16D;Baseline	C-LND16D	76	Baseline	Other	>24Weeks	1	4	4	4	4	NA	NA	NA	NA	NA	NA	NA	NA	NA	NA	NA
C-LND16D;On-Treatment	C-LND16D	76	On-Treatment	Other	NA	NA	NA	NA	NA	NA	NA	NA	NA	NA	NA	NA	NA	NA	NA	NA	NA
C-LX87X3;Baseline	C-LX87X3	37	Baseline	Liposarcoma	<24Weeks	1	2	2	1	2	1.44726	0.623572	0.454874	4.03477	10.6035	7.98177	6.0962	30.2658	1200.65	Base-C	On-Treatment-C
C-LX87X3;On-Treatment	C-LX87X3	37	On-Treatment	Liposarcoma	<24Weeks	1	2	2	1	1	1.43966	0.565255	0.275332	2.56407	10.51	7.46947	7.17306	34.5194	1234.42	On-Treatment-C	Base-C
C-MAT890;Baseline	C-MAT890	39	Baseline	Osteosarcoma	<24Weeks	1	2	NA	NA	NA	1.78932	0.692132	0.0624392	11.3475	12.4724	2.14946	3.65169	11.4941	1070.12	Base-C	NA
C-MVMX43;Baseline	C-MVMX43	16	Baseline	Osteosarcoma	<24Weeks	1	3	3	4	2	7.19088	6.17786	1.11524	23.793	19.4661	11.8538	30.6516	25.2085	390.564	Base-B	On-Treatment-C
C-MVMX43;On-Treatment	C-MVMX43	16	On-Treatment	Osteosarcoma	<24Weeks	1	1	2	2	1	2.46452	0.627495	0.299012	5.78067	7.29355	4.32238	7.35313	23.3447	688.594	On-Treatment-C	Base-B
C-N4N2FL;Baseline	C-N4N2FL	23	Baseline	Liposarcoma	NA	4	2	1	1	1	NA	NA	NA	NA	NA	NA	NA	NA	NA	NA	NA
C-N4N2FL;On-Treatment	C-N4N2FL	23	On-Treatment	Liposarcoma	NA	4	4	2	4	4	NA	NA	NA	NA	NA	NA	NA	NA	NA	NA	NA
C-NF6VH4;Baseline	C-NF6VH4	67	Baseline	Other	<24Weeks	1	2	2	2	1	2.45804	2.51926	0.478741	91.374	4.92104	4.53952	10.1303	37.3164	492.443	Base-B	On-Treatment-C
C-NF6VH4;On-Treatment	C-NF6VH4	67	On-Treatment	Other	<24Weeks	NA	NA	NA	NA	NA	4.51684	1.40504	0.790616	221.481	7.07338	4.98134	8.86883	34.7647	352.283	On-Treatment-C	Base-B
C-NFM1DC;Baseline	C-NFM1DC	26	Baseline	UPS/MFH/High Grade MFS	<24Weeks	4	4	4	2	3	NA	NA	NA	NA	NA	NA	NA	NA	NA	NA	NA
C-PY3UUN;Baseline	C-PY3UUN	8	Baseline	Leiomyosarcoma	<24Weeks	4	3	3	4	3	NA	NA	NA	NA	NA	NA	NA	NA	NA	NA	NA
C-PY3UUN;On-Treatment	C-PY3UUN	8	On-Treatment	Leiomyosarcoma	<24Weeks	1	1	1	2	1	NA	NA	NA	NA	NA	NA	NA	NA	NA	NA	NA
C-R5FT5U;Baseline	C-R5FT5U	9	Baseline	Osteosarcoma	<24Weeks	NA	NA	NA	NA	NA	2.81874	4.01732	0.162386	4.00732	34.2118	6.81421	7.87995	9.69457	1452.48	Base-C	On-Treatment-C
C-R5FT5U;On-Treatment	C-R5FT5U	9	On-Treatment	Osteosarcoma	<24Weeks	1	4	NA	NA	NA	3.28138	3.63671	0.178612	20.2803	49.1189	7.15086	5.70284	7.28784	1657.91	On-Treatment-C	Base-C
C-UDHH22;Baseline	C-UDHH22	21	Baseline	UPS/MFH/High Grade MFS	<24Weeks	1	2	2	2	2	NA	NA	NA	NA	NA	NA	NA	NA	NA	NA	On-Treatment-C
C-UDHH22;On-Treatment	C-UDHH22	21	On-Treatment	UPS/MFH/High Grade MFS	<24Weeks	NA	NA	NA	NA	NA	3.11012	1.37525	0.233426	14.0056	12.7214	7.67039	3.27338	13.7562	455.443	On-Treatment-C	NA
C-WD4RUC;Baseline	C-WD4RUC	31	Baseline	Leiomyosarcoma	<24Weeks	4	3	NA	3	3	1.14157	0.746812	0.081872	7.14654	7.41625	10.2921	4.04268	8.9432	687.076	Base-C	On-Treatment-C
C-WD4RUC;On-Treatment	C-WD4RUC	31	On-Treatment	Leiomyosarcoma	<24Weeks	1	3	NA	4	3	2.2671	3.19775	0.178068	12.0922	19.8257	11.6386	5.83528	15.4528	380.786	On-Treatment-C	Base-C
C-WJ49UR;Baseline	C-WJ49UR	32	Baseline	Chondrosarcoma	<24Weeks	1	1	2	1	1	2.79738	1.83898	0.44385	37.4985	16.5587	9.87494	12.8819	29.4373	243.327	Base-B	On-Treatment-C
C-WJ49UR;On-Treatment	C-WJ49UR	32	On-Treatment	Chondrosarcoma	<24Weeks	NA	NA	NA	NA	NA	1.81747	4.77498	0.062302	0.982394	4.31506	0.704118	3.47204	6.88104	1386.22	On-Treatment-C	Base-B
C-WKND2T;Baseline	C-WKND2T	60	Baseline	Other	<24Weeks	1	3	4	2	3	2.7734	3.11863	0.517196	17.285	17.3214	4.53288	18.3647	23.7437	298.918	Base-B	On-Treatment-C
C-WKND2T;On-Treatment	C-WKND2T	60	On-Treatment	Other	<24Weeks	1	3	2	1	2	4.39684	2.03724	0.739217	19.0166	24.2602	9.07871	16.1753	42.6226	323.876	On-Treatment-C	Base-B
C-WNVW3H;Baseline	C-WNVW3H	34	Baseline	Angiosarcoma	<24Weeks	1	4	NA	NA	NA	3.84139	4.48076	0.260406	677.818	28.0492	5.2096	7.09933	45.0839	614.05	Base-A	On-Treatment-C
C-WNVW3H;On-Treatment	C-WNVW3H	34	On-Treatment	Angiosarcoma	<24Weeks	1	4	NA	NA	NA	2.45129	2.16938	0.356301	99.2299	11.492	3.02793	23.0796	33.9482	824.063	On-Treatment-C	Base-A
C-XNNK0Y;Baseline	C-XNNK0Y	58	Baseline	Small Blue Round Cell	NA	NA	NA	NA	NA	NA	NA	NA	NA	NA	NA	NA	NA	NA	NA	NA	NA
C-XNNK0Y;On-Treatment	C-XNNK0Y	58	On-Treatment	Small Blue Round Cell	NA	NA	NA	NA	NA	NA	NA	NA	NA	NA	NA	NA	NA	NA	NA	NA	NA
C-Y03274;Baseline	C-Y03274	42	Baseline	Osteosarcoma	<24Weeks	1	NA	2	3	2	2.63279	2.61008	0.126816	9.6737	13.325	11.0126	8.96244	4.81576	337.57	Base-C	On-Treatment-C
C-Y03274;On-Treatment	C-Y03274	42	On-Treatment	Osteosarcoma	<24Weeks	1	1	1	2	1	2.53546	1.99375	0.0957069	6.00903	13.5005	6.82197	8.93627	3.90372	348.848	On-Treatment-C	Base-C
C-Y6TH4J;Baseline	C-Y6TH4J	64	Baseline	Other	>1Year	NA	NA	NA	NA	NA	7.26146	16.2863	0.247951	2.4668	36.7232	5.84494	2.6714	7.80331	315.957	Base-A	On-Treatment-A
C-Y6TH4J;On-Treatment	C-Y6TH4J	64	On-Treatment	Other	>1Year	4	4	4	4	4	13.4585	29.0614	0.893909	13.6629	54.5946	10.8786	5.61786	12.8437	145.475	On-Treatment-A	Base-A
C-Y6TH4J;Progression	C-Y6TH4J	64	Progression	Other	NA	NA	NA	NA	NA	NA	4.9056	11.0761	0.217454	13.1648	40.5209	7.89084	3.18052	5.97941	97.5747	NA	NA

## Sheet: Figure2FG
SampleID	SampleTimepoint	PFS.days	PFSCensor	ImmuneGroup
C-001528;Baseline	Baseline	56	1	Base-C
C-001528;On-Treatment	On-Treatment	56	1	On-Treatment-C
C-001613;Baseline	Baseline	31	1	NA
C-002766;Baseline	Baseline	49	1	NA
C-002784;Baseline	Baseline	64	1	NA
C-002784;On-Treatment	On-Treatment	64	1	NA
C-0L7M3J;Baseline	Baseline	441	1	NA
C-0L7M3J;On-Treatment	On-Treatment	441	1	NA
C-0WEUU3;Baseline	Baseline	63	1	NA
C-0WEUU3;On-Treatment	On-Treatment	63	1	NA
C-1LM4EJ;Baseline	Baseline	170	1	Base-C
C-1LM4EJ;On-Treatment	On-Treatment	170	1	On-Treatment-C
C-1PCN42;Baseline	Baseline	734	0	Base-A
C-1PCN42;On-Treatment	On-Treatment	734	0	NA
C-20FDCU;Baseline	Baseline	45	1	Base-C
C-20FDCU;On-Treatment	On-Treatment	45	1	On-Treatment-C
C-20LTFP;Baseline	Baseline	43	1	Base-C
C-20LTFP;On-Treatment	On-Treatment	43	1	On-Treatment-C
C-26NK0F;Baseline	Baseline	62	1	Base-C
C-26NK0F;On-Treatment	On-Treatment	62	1	On-Treatment-C
C-2EE23U;Baseline	Baseline	48	1	Base-C
C-2EE23U;On-Treatment	On-Treatment	48	1	NA
C-2FPL8C;Baseline	Baseline	56	1	Base-C
C-2FPL8C;On-Treatment	On-Treatment	56	1	NA
C-2M22RC;Baseline	Baseline	200	0	Base-B
C-2M22RC;On-Treatment	On-Treatment	200	0	On-Treatment-C
C-322N7U;Baseline	Baseline	61	1	Base-A
C-322N7U;On-Treatment	On-Treatment	61	1	On-Treatment-A
C-358579;Baseline	Baseline	64	1	Base-C
C-358579;On-Treatment	On-Treatment	64	1	On-Treatment-C
C-3YRFE6;Baseline	Baseline	106	1	NA
C-3YRFE6;On-Treatment	On-Treatment	106	1	On-Treatment-C
C-44CDAN;Baseline	Baseline	45	1	Base-C
C-44CDAN;On-Treatment	On-Treatment	45	1	On-Treatment-C
C-46JU8E;Baseline	Baseline	107	1	Base-A
C-46JU8E;On-Treatment	On-Treatment	107	1	On-Treatment-A
C-46JU8E;Progression	Progression	107	1	NA
C-4D26R8;Baseline	Baseline	31	1	NA
C-4D26R8;On-Treatment	On-Treatment	31	1	NA
C-4DV3D5;Baseline	Baseline	49	1	Base-C
C-4DV3D5;On-Treatment	On-Treatment	49	1	On-Treatment-A
C-4J9RUE;Baseline	Baseline	112	1	NA
C-4J9RUE;On-Treatment	On-Treatment	112	1	NA
C-4PEVTX;Baseline	Baseline	149	0	Base-A
C-556AL5;Baseline	Baseline	28	0	Base-C
C-556AL5;On-Treatment	On-Treatment	28	0	On-Treatment-A
C-6PL9CN;Baseline	Baseline	223	1	Base-C
C-6PL9CN;On-Treatment	On-Treatment	223	1	On-Treatment-C
C-6RJP70;Baseline	Baseline	64	1	Base-C
C-6RJP70;On-Treatment	On-Treatment	64	1	On-Treatment-C
C-706775;Baseline	Baseline	52	1	NA
C-706775;On-Treatment	On-Treatment	52	1	NA
C-70K997;Baseline	Baseline	62	1	Base-C
C-70K997;On-Treatment	On-Treatment	62	1	NA
C-8UJKAR;Baseline	Baseline	162	1	NA
C-8UJKAR;On-Treatment	On-Treatment	162	1	NA
C-ADELNY;Baseline	Baseline	52	1	NA
C-ADELNY;On-Treatment	On-Treatment	52	1	On-Treatment-C
C-AN0CUK;Baseline	Baseline	615	0	NA
C-AN0CUK;On-Treatment	On-Treatment	615	0	On-Treatment-A
C-C1XA6T;Baseline	Baseline	50	1	NA
C-C1XA6T;On-Treatment	On-Treatment	50	1	On-Treatment-C
C-CPRNJ2;Baseline	Baseline	56	1	Base-C
C-CPRNJ2;On-Treatment	On-Treatment	56	1	On-Treatment-C
C-CTK666;Baseline	Baseline	167	1	Base-C
C-CTK666;On-Treatment	On-Treatment	167	1	NA
C-D3KFD5;Baseline	Baseline	62	1	NA
C-D3KFD5;On-Treatment	On-Treatment	62	1	NA
C-E36838;Baseline	Baseline	56	1	Base-A
C-E36838;On-Treatment	On-Treatment	56	1	NA
C-EJA7N2;Baseline	Baseline	212	1	NA
C-F8KXJU;Baseline	Baseline	59	1	NA
C-F8KXJU;On-Treatment	On-Treatment	59	1	NA
C-FN268L;Baseline	Baseline	224	1	Base-C
C-FN268L;On-Treatment	On-Treatment	224	1	On-Treatment-C
C-H7RF5A;Baseline	Baseline	560	1	Base-C
C-H7RF5A;On-Treatment	On-Treatment	560	1	On-Treatment-A
C-H7RF5A;Progression	Progression	560	1	NA
C-H896LA;Baseline	Baseline	125	1	Base-C
C-H896LA;On-Treatment	On-Treatment	125	1	On-Treatment-C
C-HFHK04;Baseline	Baseline	43	1	NA
C-HMPJVW;Baseline	Baseline	61	1	NA
C-HMPJVW;On-Treatment	On-Treatment	61	1	NA
C-J0AW9Y;Baseline	Baseline	49	1	Base-C
C-J0AW9Y;On-Treatment	On-Treatment	49	1	On-Treatment-C
C-J0UH5P;Baseline	Baseline	225	0	NA
C-J0UH5P;On-Treatment	On-Treatment	225	0	On-Treatment-C
C-JNLDDC;Baseline	Baseline	56	1	Base-C
C-JNLDDC;On-Treatment	On-Treatment	56	1	NA
C-K61C9C;Baseline	Baseline	560	1	NA
C-K61C9C;On-Treatment	On-Treatment	560	1	NA
C-K9P277;Baseline	Baseline	70	1	NA
C-K9P277;On-Treatment	On-Treatment	70	1	NA
C-K9U229;Baseline	Baseline	17	1	Base-B
C-L7C8JC;Baseline	Baseline	112	1	Base-C
C-L7C8JC;On-Treatment	On-Treatment	112	1	On-Treatment-A
C-L7M7WP;Baseline	Baseline	224	1	Base-A
C-L7M7WP;On-Treatment	On-Treatment	224	1	On-Treatment-C
C-LCR6NT;Baseline	Baseline	395	1	NA
C-LCR6NT;On-Treatment	On-Treatment	395	1	On-Treatment-A
C-LND16D;Baseline	Baseline	170	1	NA
C-LND16D;On-Treatment	On-Treatment	170	1	NA
C-LX87X3;Baseline	Baseline	55	1	Base-C
C-LX87X3;On-Treatment	On-Treatment	55	1	On-Treatment-C
C-MAT890;Baseline	Baseline	58	1	Base-C
C-MVMX43;Baseline	Baseline	65	1	Base-B
C-MVMX43;On-Treatment	On-Treatment	65	1	On-Treatment-C
C-N4N2FL;Baseline	Baseline	42	0	NA
C-N4N2FL;On-Treatment	On-Treatment	42	0	NA
C-NF6VH4;Baseline	Baseline	167	1	Base-B
C-NF6VH4;On-Treatment	On-Treatment	167	1	On-Treatment-C
C-NFM1DC;Baseline	Baseline	85	1	NA
C-PY3UUN;Baseline	Baseline	49	1	NA
C-PY3UUN;On-Treatment	On-Treatment	49	1	NA
C-R5FT5U;Baseline	Baseline	62	1	Base-C
C-R5FT5U;On-Treatment	On-Treatment	62	1	On-Treatment-C
C-UDHH22;Baseline	Baseline	61	1	NA
C-UDHH22;On-Treatment	On-Treatment	61	1	On-Treatment-C
C-WD4RUC;Baseline	Baseline	31	1	Base-C
C-WD4RUC;On-Treatment	On-Treatment	31	1	On-Treatment-C
C-WJ49UR;Baseline	Baseline	56	1	Base-B
C-WJ49UR;On-Treatment	On-Treatment	56	1	On-Treatment-C
C-WKND2T;Baseline	Baseline	59	1	Base-B
C-WKND2T;On-Treatment	On-Treatment	59	1	On-Treatment-C
C-WNVW3H;Baseline	Baseline	55	1	Base-A
C-WNVW3H;On-Treatment	On-Treatment	55	1	On-Treatment-C
C-XNNK0Y;Baseline	Baseline	62	1	NA
C-XNNK0Y;On-Treatment	On-Treatment	62	1	NA
C-Y03274;Baseline	Baseline	41	1	Base-C
C-Y03274;On-Treatment	On-Treatment	41	1	On-Treatment-C
C-Y6TH4J;Baseline	Baseline	552	0	Base-A
C-Y6TH4J;On-Treatment	On-Treatment	552	0	On-Treatment-A
C-Y6TH4J;Progression	Progression	552	0	NA

## Sheet: Figure3A
ensg	target_id	pval	qval	b
ENSG00000171016	PYGO1	3.36629e-09	5.50388e-05	-1.83821
ENSG00000149575	SCN2B	1.11838e-08	9.14275e-05	-3.40562
ENSG00000131097	HIGD1B	2.79374e-08	0.000152259	-1.96718
ENSG00000072832	CRMP1	5.63815e-08	0.000174653	-2.73067
ENSG00000082014	SMARCD3	7.47751e-08	0.000174653	-1.32551
ENSG00000171004	HS6ST2	6.56752e-08	0.000174653	-3.18578
ENSG00000076716	GPC4	4.50267e-08	0.000174653	-2.35112
ENSG00000131979	GCH1	1.12075e-07	0.000229053	1.31426
ENSG00000137474	MYO7A	1.44158e-07	0.000235698	1.31784
ENSG00000205363	C15orf59	1.41965e-07	0.000235698	-1.95051
ENSG00000261910	MYO7A	1.44158e-07	0.000235698	1.31784
ENSG00000182175	RGMA	1.62609e-07	0.000241696	-2.72707
ENSG00000116771	AGMAT	2.05747e-07	0.00028033	1.59932
ENSG00000177807	KCNJ10	3.13678e-07	0.000394511	2.64168
ENSG00000126821	SGPP1	5.15158e-07	0.000601631	0.699467
ENSG00000102468	HTR2A	7.14473e-07	0.000778776	-2.05278
ENSG00000143653	SCCPDH	8.05598e-07	0.00082322	0.814097
ENSG00000198842	DUSP27	1.16482e-06	0.00105805	-3.60848
ENSG00000187098	MITF	1.13418e-06	0.00105805	-0.927861
ENSG00000136274	NACAD	1.36696e-06	0.00113088	-1.632
ENSG00000126016	AMOT	1.38334e-06	0.00113088	-1.99808
ENSG00000166106	ADAMTS15	1.5093e-06	0.0011751	-2.26829
ENSG00000137507	LRRC32	1.64641e-06	0.00118316	-1.28116
ENSG00000159713	TPPP3	1.66439e-06	0.00118316	-1.38925
ENSG00000135083	CCNJL	2.61681e-06	0.0017827	-1.61983
ENSG00000131055	COX4I2	3.30446e-06	0.00216111	-1.75993
ENSG00000157927	RADIL	3.54132e-06	0.00222694	-2.24658
ENSG00000006042	TMEM98	3.79046e-06	0.00229533	-1.75648
ENSG00000143494	VASH2	4.83201e-06	0.00282155	-1.71598
ENSG00000103710	RASL12	5.9294e-06	0.00334295	-1.47608
ENSG00000089057	SLC23A2	7.04371e-06	0.00383882	0.778719
ENSG00000022267	FHL1	7.81983e-06	0.0041097	-1.80073
ENSG00000133083	DCLK1	8.04346e-06	0.0041097	-1.85934
ENSG00000229754	CXCR2P1	8.99021e-06	0.00432324	2.30893
ENSG00000121440	PDZRN3	8.84696e-06	0.00432324	-1.88917
ENSG00000188820	FAM26F	9.32471e-06	0.00435597	1.31963
ENSG00000182916	TCEAL7	1.52728e-05	0.00681336	-1.79827
ENSG00000101474	APMAP	1.54186e-05	0.00681336	0.659169
ENSG00000116991	SIPA1L2	1.83072e-05	0.00713122	-0.888472
ENSG00000002549	LAP3	1.81568e-05	0.00713122	0.620957
ENSG00000170624	SGCD	1.71223e-05	0.00713122	-2.12762
ENSG00000136859	ANGPTL2	1.76417e-05	0.00713122	-1.41729
ENSG00000111537	IFNG	1.83187e-05	0.00713122	2.07781
ENSG00000182580	EPHB3	2.02546e-05	0.00770144	-1.35279
ENSG00000161640	SIGLEC11	2.20122e-05	0.00817955	1.36453
ENSG00000171793	CTPS1	2.37469e-05	0.00836807	0.821735
ENSG00000124766	SOX4	2.3859e-05	0.00836807	-0.996869
ENSG00000197262	CCL4L2	2.4055e-05	0.00836807	2.00596
ENSG00000174307	PHLDA3	2.56322e-05	0.00873097	-1.2865
ENSG00000197256	KANK2	2.69634e-05	0.00899697	-0.755756
ENSG00000113088	GZMK	2.87202e-05	0.00939149	1.3931
ENSG00000140557	ST8SIA2	3.20125e-05	0.0102628	-2.28107
ENSG00000145362	ANK2	3.33164e-05	0.0104755	-1.52578
ENSG00000018625	ATP1A2	3.42591e-05	0.0105686	-2.99571
ENSG00000133874	RNF122	3.73786e-05	0.0109132	-0.914972
ENSG00000180440	SERTM1	3.70263e-05	0.0109132	-3.07479
ENSG00000125848	FLRT3	3.63887e-05	0.0109132	-3.18359
ENSG00000154358	OBSCN	3.84045e-05	0.011016	-1.85134
ENSG00000152766	ANKRD22	4.01229e-05	0.0111188	1.84624
ENSG00000088812	ATRN	3.97319e-05	0.0111188	0.605994
ENSG00000147883	CDKN2B	4.15281e-05	0.0113164	-1.52918
ENSG00000047648	ARHGAP6	4.52504e-05	0.0121286	-1.17665
ENSG00000129277	CCL4	4.62155e-05	0.0121875	1.23999
ENSG00000168542	COL3A1	4.81558e-05	0.0122041	-1.27121
ENSG00000164591	MYOZ3	4.91689e-05	0.0122041	-2.12973
ENSG00000196263	ZNF471	4.78258e-05	0.0122041	-0.887851
ENSG00000077942	FBLN1	4.92642e-05	0.0122041	-1.77512
ENSG00000178187	ZNF454	5.1866e-05	0.0126568	-1.43231
ENSG00000198721	ECI2	5.50378e-05	0.0126742	0.666293
ENSG00000004846	ABCB5	5.47538e-05	0.0126742	-2.33751
ENSG00000158352	SHROOM4	5.35021e-05	0.0126742	-0.965411
ENSG00000164949	GEM	5.46124e-05	0.0126742	-1.13869
ENSG00000268668	SHROOM4	5.35021e-05	0.0126742	-0.965411
ENSG00000198729	PPP1R14C	5.65174e-05	0.0128321	-2.84577
ENSG00000186868	MAPT	5.72932e-05	0.0128321	-1.88974
ENSG00000152465	NMT2	6.21118e-05	0.0133622	0.621756
ENSG00000108179	PPIF	6.13914e-05	0.0133622	0.700407
ENSG00000100842	EFS	6.18315e-05	0.0133622	-1.69384
ENSG00000158321	AUTS2	6.39998e-05	0.0135896	-0.962206
ENSG00000100075	SLC25A1	6.69334e-05	0.0140303	0.550927
ENSG00000268928	SLC25A1	6.69334e-05	0.0140303	0.550927
ENSG00000163909	HEYL	7.0123e-05	0.0145128	-1.05669
ENSG00000100522	GNPNAT1	7.34921e-05	0.0150199	0.768536
ENSG00000180354	MTURN	8.03984e-05	0.0162286	-0.968958
ENSG00000117600	LPPR4	8.4827e-05	0.0169137	-1.54304
ENSG00000143891	GALM	9.27064e-05	0.0180732	0.714421
ENSG00000106571	GLI3	9.28533e-05	0.0180732	-1.07739
ENSG00000130595	TNNT3	9.40301e-05	0.018087	-3.51968
ENSG00000158270	COLEC12	9.7422e-05	0.0185215	-1.22058
ENSG00000145861	C1QTNF2	9.96273e-05	0.0185891	-1.60435
ENSG00000095587	TLL2	0.000100052	0.0185891	-1.6283
ENSG00000167535	CACNB3	0.000108141	0.0195691	-0.862756
ENSG00000172458	IL17D	0.000108917	0.0195691	-1.8907
ENSG00000128284	APOL3	0.000108442	0.0195691	0.835284
ENSG00000180447	GAS1	0.000112997	0.0200815	-1.72343
ENSG00000172201	ID4	0.000120581	0.0209734	-1.76428
ENSG00000259479	CTD-2008A1.2	0.000120468	0.0209734	1.34614
ENSG00000205090	TMEM240	0.00012214	0.021021	-1.61689
ENSG00000116741	RGS2	0.000129799	0.0215859	-0.971537
ENSG00000163485	ADORA1	0.000128072	0.0215859	-2.12771
ENSG00000169245	CXCL10	0.000129927	0.0215859	1.69021
ENSG00000165633	VSTM4	0.000135605	0.0215859	-1.15034
ENSG00000224982	TMEM233	0.000134837	0.0215859	-1.32225
ENSG00000080823	MOK	0.000132094	0.0215859	1.09931
ENSG00000140853	NLRC5	0.000135984	0.0215859	0.783212
ENSG00000168646	AXIN2	0.000134244	0.0215859	-1.25752
ENSG00000137672	TRPC6	0.000137589	0.0216306	-1.35344
ENSG00000175084	DES	0.000144117	0.022317	-3.78034
ENSG00000108947	EFNB3	0.000144685	0.022317	-2.08028
ENSG00000184451	CCR10	0.000146849	0.022439	-1.43459
ENSG00000162738	VANGL2	0.000157719	0.0238769	-1.85524
ENSG00000155011	DKK2	0.000165274	0.0242484	-1.72866
ENSG00000197653	DNAH10	0.000166618	0.0242484	-1.50239
ENSG00000073060	SCARB1	0.000169072	0.0242484	1.13083
ENSG00000100033	PRODH	0.000165408	0.0242484	-2.11561
ENSG00000240755	ERLEC1P1	0.000167974	0.0242484	-1.67377
ENSG00000262630	AC012314.2	0.000164935	0.0242484	-2.51406
ENSG00000105357	MYH14	0.000171145	0.0243323	-2.95625
ENSG00000102683	SGCG	0.000174597	0.0246092	-2.88834
ENSG00000162493	PDPN	0.000177128	0.0247525	-2.02162
ENSG00000117215	PLA2G2D	0.000185823	0.0253184	2.02766
ENSG00000173947	PIFO	0.000184482	0.0253184	-1.74731
ENSG00000152402	GUCY1A2	0.000185348	0.0253184	-1.18237
ENSG00000110328	GALNT18	0.000189376	0.0253794	-0.96831
ENSG00000072042	RDH11	0.000188976	0.0253794	0.523765
ENSG00000160752	FDPS	0.000195799	0.025817	0.509625
ENSG00000086289	EPDR1	0.000195371	0.025817	-1.3596
ENSG00000117151	CTBS	0.000206754	0.0265305	0.550597
ENSG00000081026	MAGI3	0.000209323	0.0265305	-0.816434
ENSG00000026751	SLAMF7	0.00020342	0.0265305	1.5476
ENSG00000144354	CDCA7	0.000206731	0.0265305	-1.22444
ENSG00000101955	SRPX	0.000209222	0.0265305	-1.22084
ENSG00000138709	LARP1B	0.000217835	0.0266726	0.568593
ENSG00000146085	MUT	0.000215548	0.0266726	0.522485
ENSG00000178445	GLDC	0.000215764	0.0266726	1.63772
ENSG00000159387	IRX6	0.000212386	0.0266726	-2.23121
ENSG00000099977	DDT	0.000218601	0.0266726	0.639189
ENSG00000106976	DNM1	0.000220996	0.026765	-1.01475
ENSG00000070193	FGF10	0.000223424	0.0268602	-2.54882
ENSG00000162373	BEND5	0.000226489	0.0270298	-1.66504
ENSG00000169715	MT1E	0.000228142	0.0270298	1.20501
ENSG00000097007	ABL1	0.000234504	0.0273867	-0.504786
ENSG00000166961	MS4A15	0.000234096	0.0273867	-1.84429
ENSG00000143418	CERS2	0.000247185	0.0280658	0.515926
ENSG00000151617	EDNRA	0.000245618	0.0280658	-1.17586
ENSG00000165821	SALL2	0.000244907	0.0280658	-1.20251
ENSG00000167554	ZNF610	0.000246007	0.0280658	-0.857194
ENSG00000120051	CCDC147	0.000250961	0.0281042	-1.40286
ENSG00000101306	MYLK2	0.000250281	0.0281042	-2.48784
ENSG00000123836	PFKFB2	0.000254943	0.0283558	-0.798209
ENSG00000126351	THRA	0.000270685	0.0299033	-0.576654
ENSG00000118407	FILIP1	0.000272654	0.0299188	-1.27375
ENSG00000128050	PAICS	0.0002764	0.0300338	0.507885
ENSG00000229474	PATL2	0.000277376	0.0300338	1.26435
ENSG00000242441	GTF2A1L	0.000305342	0.0328443	-1.46075
ENSG00000138356	AOX1	0.000323202	0.034314	2.40711
ENSG00000073464	CLCN4	0.000322137	0.034314	-1.13981
ENSG00000163827	LRRC2	0.000332823	0.0344408	-1.58608
ENSG00000138755	CXCL9	0.00033271	0.0344408	1.97818
ENSG00000089692	LAG3	0.000327279	0.0344408	1.52976
ENSG00000188176	SMTNL2	0.000331877	0.0344408	-2.37267
ENSG00000184992	BRI3BP	0.000361288	0.0371514	0.532112
ENSG00000169760	NLGN1	0.000380146	0.0379782	-1.78945
ENSG00000169271	HSPB3	0.000394803	0.0379782	-3.00475
ENSG00000126870	WDR60	0.000394881	0.0379782	-0.548044
ENSG00000106992	AK1	0.000382614	0.0379782	-0.76627
ENSG00000177098	SCN4B	0.000381003	0.0379782	-1.61634
ENSG00000168282	MGAT2	0.000385777	0.0379782	0.486444
ENSG00000108468	CBX1	0.000391562	0.0379782	-0.502765
ENSG00000101310	SEC23B	0.000389183	0.0379782	0.492342
ENSG00000124225	PMEPA1	0.000378611	0.0379782	-1.39262
ENSG00000105520	DKFZP761J1410	0.000392904	0.0379782	-0.839624
ENSG00000184702	2022-09-05	0.000380672	0.0379782	-1.20309
ENSG00000120594	PLXDC2	0.000408053	0.0390156	-0.994688
ENSG00000117395	EBNA1BP2	0.000430819	0.0402762	0.486111
ENSG00000196208	GREB1	0.000454663	0.0402762	-1.29621
ENSG00000114054	PCCB	0.000429148	0.0402762	0.516721
ENSG00000153989	NUS1	0.000440222	0.0402762	0.48055
ENSG00000243335	KCTD7	0.000455962	0.0402762	-0.536867
ENSG00000224940	PRRT4	0.000445618	0.0402762	-2.13562
ENSG00000101974	ATP11C	0.000426464	0.0402762	0.594109
ENSG00000147955	SIGMAR1	0.000432632	0.0402762	0.534029
ENSG00000148357	HMCN2	0.000457175	0.0402762	-2.10864
ENSG00000077943	ITGA8	0.000448431	0.0402762	-1.40639
ENSG00000129009	ISLR	0.000453375	0.0402762	-1.41843
ENSG00000076351	SLC46A1	0.000458188	0.0402762	0.815202
ENSG00000129270	MMP28	0.000451006	0.0402762	-1.15366
ENSG00000131759	RARA	0.000437778	0.0402762	-0.653948
ENSG00000100302	RASD2	0.000453668	0.0402762	-1.23135
ENSG00000271447	MMP28	0.000451006	0.0402762	-1.15366
ENSG00000269324	HMCN2	0.000457175	0.0402762	-2.10864
ENSG00000262186	SLC46A1	0.000458188	0.0402762	0.815202
ENSG00000116132	PRRX1	0.000469163	0.0402961	-1.4635
ENSG00000003137	CYP26B1	0.000472882	0.0402961	-1.53272
ENSG00000153563	CD8A	0.000473202	0.0402961	1.58986
ENSG00000152580	IGSF10	0.000472648	0.0402961	-2.03414
ENSG00000188517	COL25A1	0.0004709	0.0402961	-1.89201
ENSG00000175445	LPL	0.000471478	0.0402961	-1.99689
ENSG00000214290	COLCA2	0.000478213	0.0405118	-1.57174
ENSG00000165609	NUDT5	0.000486587	0.0410088	0.488933
ENSG00000106819	ASPN	0.000492731	0.0413136	-1.81069
ENSG00000154133	ROBO4	0.00051102	0.0426284	-0.972206
ENSG00000184156	KCNQ3	0.000515154	0.0427552	-1.36048
ENSG00000106483	SFRP4	0.000523433	0.0432229	-2.16611
ENSG00000106078	COBL	0.000528588	0.0434292	-2.09571
ENSG00000077274	CAPN6	0.000547318	0.0443002	-3.24629
ENSG00000149599	DUSP15	0.000545126	0.0443002	-1.50477
ENSG00000161643	SIGLEC16	0.000543539	0.0443002	1.26323
ENSG00000012223	LTF	0.000572765	0.0459054	-1.72309
ENSG00000025772	TOMM34	0.000570256	0.0459054	0.571572
ENSG00000188993	LRRC66	0.000586318	0.0463278	-1.33516
ENSG00000089012	SIRPG	0.00058418	0.0463278	1.35546
ENSG00000172346	CSDC2	0.000586536	0.0463278	-2.05047
ENSG00000155966	AFF2	0.000604375	0.0473358	-1.76029
ENSG00000171045	TSNARE1	0.000605088	0.0473358	-0.730212
ENSG00000269754	AFF2	0.000604375	0.0473358	-1.76029
ENSG00000034971	MYOC	0.000614958	0.047652	-2.00476
ENSG00000242419	PCDHGC4	0.000613301	0.047652	-1.34944
ENSG00000183019	C19orf59	0.000622085	0.0479768	-1.90675
ENSG00000117118	SDHB	0.000636267	0.048612	0.471325
ENSG00000105374	NKG7	0.000636257	0.048612	1.15852
ENSG00000177791	MYOZ1	0.000645906	0.0491189	-3.1383
ENSG00000079308	TNS1	0.000648969	0.0491233	-0.744528
ENSG00000115415	STAT1	0.00065673	0.0494147	0.793782
ENSG00000132932	ATP8A2	0.000658863	0.0494147	-1.2904
ENSG00000198908	BHLHB9	0.000675468	0.0504288	-0.698296
ENSG00000139921	TMX1	0.000682907	0.0507524	0.464942
ENSG00000243232	PCDHAC2	0.000693816	0.0513298	-1.80871
ENSG00000272548	PCDHAC2	0.000693816	0.0513298	-1.80871
ENSG00000185345	PARK2	0.000707534	0.0516931	-1.13518
ENSG00000255690	AC005013.1	0.000706643	0.0516931	-1.37693
ENSG00000125966	MMP24	0.000708212	0.0516931	-1.60903
ENSG00000050628	PTGER3	0.000720527	0.0521266	-1.87773
ENSG00000048740	CELF2	0.00071992	0.0521266	-0.841607
ENSG00000172116	CD8B	0.000742516	0.0534808	1.4694
ENSG00000011201	KAL1	0.000756327	0.0542366	-1.40606
ENSG00000260357	DNM1P34	0.000777731	0.0555279	-1.26979
ENSG00000189367	KIAA0408	0.000798754	0.0565352	-1.40008
ENSG00000198932	GPRASP1	0.000796483	0.0565352	-0.900093
ENSG00000144868	TMEM108	0.00081691	0.057571	-1.75921
ENSG00000134020	PEBP4	0.000829011	0.0581731	-2.21905
ENSG00000135778	NTPCR	0.000840609	0.0582849	-0.549719
ENSG00000157833	GAREML	0.000848428	0.0582849	-0.668883
ENSG00000164093	PITX2	0.000843167	0.0582849	-2.5936
ENSG00000100911	PSME2	0.000845319	0.0582849	0.59272
ENSG00000109099	PMP22	0.000840265	0.0582849	-0.98168
ENSG00000140263	SORD	0.000854451	0.058305	1.0246
ENSG00000177294	FBXO39	0.000855854	0.058305	-1.32903
ENSG00000121904	CSMD2	0.000886522	0.0593049	-1.70987
ENSG00000171155	C1GALT1C1	0.000881549	0.0593049	0.466041
ENSG00000148180	GSN	0.00088797	0.0593049	-0.783311
ENSG00000139567	ACVRL1	0.000888666	0.0593049	-0.93337
ENSG00000213853	EMP2	0.000875127	0.0593049	-0.951052
ENSG00000185008	ROBO2	0.000895286	0.0595038	-2.0189
ENSG00000162654	GBP4	0.000933116	0.0605813	0.892604
ENSG00000170382	LRRN2	0.000917901	0.0605813	-2.26171
ENSG00000138764	CCNG2	0.000936379	0.0605813	-0.564113
ENSG00000145850	TIMD4	0.000931552	0.0605813	1.86749
ENSG00000120149	MSX2	0.000927965	0.0605813	-1.77978
ENSG00000107485	GATA3	0.000937435	0.0605813	1.37355
ENSG00000142149	HUNK	0.000928327	0.0605813	-1.21659
ENSG00000148429	USP6NL	0.000944879	0.060822	0.490591
ENSG00000168754	FAM178B	0.000949981	0.0609105	-1.4911
ENSG00000148120	C9orf3	0.00095464	0.0609701	-0.847843
ENSG00000225151	GOLGA2P7	0.00097064	0.0617509	-0.80449
ENSG00000144857	BOC	0.000979127	0.0617986	-0.908247
ENSG00000095713	CRTAC1	0.000982731	0.0617986	-2.67466
ENSG00000176490	DIRAS1	0.000978461	0.0617986	-1.63215
ENSG00000118985	ELL2	0.0010106	0.0632524	0.890789
ENSG00000089472	HEPH	0.00101359	0.0632524	-1.61929
ENSG00000084070	SMAP2	0.00102543	0.0633775	0.470248
ENSG00000175928	LRRN1	0.00102148	0.0633775	-2.3004
ENSG00000181847	TIGIT	0.00103641	0.0633775	1.21825
ENSG00000241058	NSUN6	0.00102751	0.0633775	0.723143
ENSG00000204740	MALRD1	0.00103885	0.0633775	-1.80601
ENSG00000008441	NFIX	0.00103427	0.0633775	-0.776083
ENSG00000172819	RARG	0.00105484	0.0641137	-0.778943
ENSG00000174255	ZNF80	0.00107934	0.0642105	1.30603
ENSG00000183690	EFHC2	0.00106572	0.0642105	-1.19485
ENSG00000197724	PHF2	0.00107895	0.0642105	-0.448215
ENSG00000155265	GOLGA7B	0.0010748	0.0642105	-1.47196
ENSG00000269783	GOLGA7B	0.0010748	0.0642105	-1.47196
ENSG00000139193	CD27	0.00106709	0.0642105	1.44148
ENSG00000166562	SEC11C	0.00107999	0.0642105	0.80932
ENSG00000141293	SKAP1	0.00109744	0.0650111	1.10071
ENSG00000157766	ACAN	0.00111089	0.0655706	-2.14638
ENSG00000116704	SLC35D1	0.0011587	0.0674187	0.602953
ENSG00000133401	PDZD2	0.00115504	0.0674187	-1.00428
ENSG00000148672	GLUD1	0.0011544	0.0674187	0.485867
ENSG00000161682	FAM171A2	0.00115053	0.0674187	-1.18165
ENSG00000187068	C3orf70	0.00118843	0.0679451	-0.982716
ENSG00000197903	HIST1H2BK	0.00118625	0.0679451	0.752516
ENSG00000164916	FOXK1	0.00119267	0.0679451	-0.530178
ENSG00000198759	EGFL6	0.00119172	0.0679451	-1.95804
ENSG00000102316	MAGED2	0.00118626	0.0679451	-0.648833
ENSG00000134917	ADAMTS8	0.00118665	0.0679451	-1.96062
ENSG00000010932	FMO1	0.00121619	0.0687977	-1.7614
ENSG00000137364	TPMT	0.00122304	0.0687977	0.512068
ENSG00000183032	SLC25A21	0.0012168	0.0687977	1.22618
ENSG00000186326	RGS9BP	0.00122447	0.0687977	-1.27791
ENSG00000166833	NAV2	0.00123531	0.0691686	-0.822201
ENSG00000171492	LRRC8D	0.00125859	0.0695501	0.60848
ENSG00000137558	PI15	0.00125831	0.0695501	-2.13517
ENSG00000180628	PCGF5	0.00125913	0.0695501	0.477642
ENSG00000205476	CCDC85C	0.00125468	0.0695501	0.872427
ENSG00000196465	MYL6B	0.00129409	0.0712405	-0.722837
ENSG00000138759	FRAS1	0.00130277	0.0713522	-1.68706
ENSG00000125744	RTN2	0.00130485	0.0713522	-0.931997
ENSG00000164694	FNDC1	0.00131876	0.0718619	-2.00013
ENSG00000012822	CALCOCO1	0.00132431	0.0718619	-0.482527
ENSG00000074695	LMAN1	0.00132736	0.0718619	0.495538
ENSG00000060656	PTPRU	0.00135679	0.0720756	-1.18451
ENSG00000143847	PPFIA4	0.00137539	0.0720756	-1.75781
ENSG00000123610	TNFAIP6	0.00133711	0.0720756	-1.51839
ENSG00000206384	COL6A6	0.00136226	0.0720756	-2.3462
ENSG00000170162	VGLL2	0.00135221	0.0720756	-3.24968
ENSG00000102226	USP11	0.0013489	0.0720756	-0.459755
ENSG00000185222	WBP5	0.00137238	0.0720756	-0.635526
ENSG00000183779	ZNF703	0.00136681	0.0720756	-0.968678
ENSG00000186111	PIP5K1C	0.00136576	0.0720756	-0.566686
ENSG00000051128	HOMER3	0.00136461	0.0720756	-0.62879
ENSG00000129116	PALLD	0.00142671	0.0733802	-0.881045
ENSG00000104369	JPH1	0.0014251	0.0733802	-1.98521
ENSG00000165282	PIGO	0.00141801	0.0733802	0.465081
ENSG00000197168	NEK5	0.00140543	0.0733802	-1.38404
ENSG00000187097	ENTPD5	0.0014317	0.0733802	0.689579
ENSG00000125733	TRIP10	0.00141785	0.0733802	-0.615496
ENSG00000187266	EPOR	0.00142895	0.0733802	-0.544628
ENSG00000129422	MTUS1	0.00144443	0.0737965	-0.744433
ENSG00000004776	HSPB6	0.00144885	0.0737965	-1.78016
ENSG00000182749	PAQR7	0.00145489	0.0738258	0.484576
ENSG00000143995	MEIS1	0.00145845	0.0738258	-0.819682
ENSG00000163359	COL6A3	0.0015166	0.0743406	-1.14962
ENSG00000122691	TWIST1	0.00151457	0.0743406	-1.1001
ENSG00000211694	TRGV10	0.0014899	0.0743406	1.28933
ENSG00000091136	LAMB1	0.00152319	0.0743406	-0.652235
ENSG00000130054	FAM155B	0.00151525	0.0743406	-1.89759
ENSG00000126947	ARMCX1	0.00151125	0.0743406	-0.63818
ENSG00000174460	ZCCHC12	0.00149026	0.0743406	-1.26093
ENSG00000148219	ASTN2	0.00147964	0.0743406	-0.576397
ENSG00000166313	APBB1	0.00151787	0.0743406	-0.53832
ENSG00000213809	KLRK1	0.00151921	0.0743406	1.01643
ENSG00000177374	HIC1	0.00150153	0.0743406	-0.952405
ENSG00000263222	CU457734.3	0.00151318	0.0743406	2.03362
ENSG00000269801	ARMCX1	0.00151125	0.0743406	-0.63818
ENSG00000206557	TRIM71	0.00152801	0.0743538	-1.71682
ENSG00000103994	ZNF106	0.00155178	0.0752867	-0.781034
ENSG00000163395	IGFN1	0.00156359	0.0754644	-2.67331
ENSG00000170801	HTRA3	0.00157347	0.0754644	-1.3654
ENSG00000145649	GZMA	0.00157296	0.0754644	0.96985
ENSG00000049130	KITLG	0.00157391	0.0754644	-0.876324
ENSG00000116761	CTH	0.00158796	0.0754744	0.715191
ENSG00000183807	FAM162B	0.00158445	0.0754744	-1.22605
ENSG00000214652	RP11-3N2.13	0.00158046	0.0754744	-1.45347
ENSG00000162706	CADM3	0.00162107	0.0755606	-1.78226
ENSG00000081818	PCDHB4	0.0016314	0.0755606	-1.02518
ENSG00000214357	NEURL1B	0.00160535	0.0755606	-0.878891
ENSG00000133678	TMEM254	0.00162618	0.0755606	0.534103
ENSG00000155629	PIK3AP1	0.00163498	0.0755606	0.847125
ENSG00000086991	NOX4	0.00163599	0.0755606	-1.0497
ENSG00000182253	SYNM	0.00162385	0.0755606	-1.29461
ENSG00000006740	ARHGAP44	0.00159903	0.0755606	-1.07211
ENSG00000101577	LPIN2	0.00161542	0.0755606	0.583907
ENSG00000178980	SEPW1	0.00160281	0.0755606	-0.555432
ENSG00000272633	PCDHB4	0.0016314	0.0755606	-1.02518
ENSG00000120693	SMAD9	0.00166113	0.0764759	-0.984577
ENSG00000188227	ZNF793	0.00166516	0.0764759	-0.836958
ENSG00000099954	CECR2	0.00167008	0.0764868	-1.63883
ENSG00000143479	DYRK3	0.00167918	0.0766887	-0.68321
ENSG00000265184	DYRK3	0.00167918	0.0766887	-0.68321
ENSG00000115541	HSPE1	0.00168942	0.0767276	0.48397
ENSG00000100418	DESI1	0.00168782	0.0767276	0.509697
ENSG00000163508	EOMES	0.00169459	0.0767492	1.38991
ENSG00000117560	FASLG	0.00171374	0.0767663	1.15697
ENSG00000152620	NADK2	0.00171054	0.0767663	0.672795
ENSG00000149485	FADS1	0.00170418	0.0767663	0.681739
ENSG00000109846	CRYAB	0.00171123	0.0767663	-1.96659
ENSG00000263007	CRYAB	0.00171123	0.0767663	-1.96659
ENSG00000138162	TACC2	0.00172238	0.0769423	-0.765168
ENSG00000123500	COL10A1	0.00173545	0.0771839	-2.4381
ENSG00000166546	BEAN1	0.00173723	0.0771839	-1.39342
ENSG00000173559	NABP1	0.00174369	0.0772612	0.544711
ENSG00000108852	MPP2	0.00176305	0.0779079	-1.16167
ENSG00000130158	DOCK6	0.00177296	0.0781343	-0.659249
ENSG00000188389	PDCD1	0.00177925	0.0781532	1.54662
ENSG00000165495	PKNOX2	0.00178294	0.0781532	-1.62349
ENSG00000078401	EDN1	0.00180763	0.0790235	-1.06988
ENSG00000117115	PADI2	0.00181372	0.0790782	-1.91226
ENSG00000101144	BMP7	0.00182475	0.0793474	-2.22412
ENSG00000198626	RYR2	0.00183735	0.0794728	-1.67876
ENSG00000185585	OLFML2A	0.00183382	0.0794728	-0.985055
ENSG00000172215	CXCR6	0.00186322	0.0801534	1.25284
ENSG00000158220	ESYT3	0.00185827	0.0801534	-1.81569
ENSG00000205045	SLFN12L	0.0018678	0.0801534	0.85955
ENSG00000131773	KHDRBS3	0.00188608	0.0805154	-1.03711
ENSG00000140332	TLE3	0.00188428	0.0805154	-0.54286
ENSG00000168394	TAP1	0.00191583	0.0809212	0.753361
ENSG00000102524	TNFSF13B	0.00192033	0.0809212	0.826968
ENSG00000185739	SRL	0.00190192	0.0809212	-2.00569
ENSG00000089195	TRMT6	0.00191768	0.0809212	0.464733
ENSG00000100311	PDGFB	0.00191563	0.0809212	-0.673338
ENSG00000224748	TAP1	0.00191583	0.0809212	0.753361
ENSG00000230705	TAP1	0.00191583	0.0809212	0.753361
ENSG00000232367	TAP1	0.00191583	0.0809212	0.753361
ENSG00000226173	TAP1	0.00191583	0.0809212	0.753361
ENSG00000227816	TAP1	0.00191583	0.0809212	0.753361
ENSG00000206297	TAP1	0.00191583	0.0809212	0.753361
ENSG00000224212	TAP1	0.00191583	0.0809212	0.753361
ENSG00000089597	GANAB	0.00193903	0.081082	0.42292
ENSG00000108840	HDAC5	0.00193522	0.081082	-0.520281
ENSG00000219438	FAM19A5	0.00193578	0.081082	-2.04614
ENSG00000143816	WNT9A	0.00195905	0.0810896	-1.18887
ENSG00000146122	DAAM2	0.00194946	0.0810896	-1.10799
ENSG00000067141	NEO1	0.00195376	0.0810896	-1.00319
ENSG00000183963	SMTN	0.00195608	0.0810896	-0.749714
ENSG00000243449	C4orf48	0.0019694	0.0813123	-1.31734
ENSG00000178764	ZHX2	0.00201554	0.0825916	-0.58169
ENSG00000182199	SHMT2	0.00201524	0.0825916	0.503131
ENSG00000196218	RYR1	0.00200973	0.0825916	-1.81998
ENSG00000146555	SDK1	0.00202698	0.0828526	-1.54272
ENSG00000121577	POPDC2	0.00204413	0.0833453	-1.01302
ENSG00000150893	FREM2	0.00207917	0.0845632	-2.29714
ENSG00000137094	DNAJB5	0.00209206	0.0848765	-0.752153
ENSG00000156398	SFXN2	0.00210315	0.08508	0.96868
ENSG00000170776	AKAP13	0.00210749	0.08508	-0.543698
ENSG00000091317	CMTM6	0.00212317	0.085502	0.444373
ENSG00000087245	MMP2	0.00215068	0.0863972	-0.918535
ENSG00000155761	SPAG17	0.00218661	0.0868574	-1.73355
ENSG00000112530	PACRG	0.00219917	0.0868574	-1.33788
ENSG00000164776	PHKG1	0.00220995	0.0868574	-1.39101
ENSG00000122367	LDB3	0.00218987	0.0868574	-2.43639
ENSG00000203867	RBM20	0.00220073	0.0868574	-1.27675
ENSG00000211778	TRAV4	0.0021905	0.0868574	1.35683
ENSG00000183496	MEX3B	0.00218538	0.0868574	-0.806968
ENSG00000131941	RHPN2	0.0022066	0.0868574	1.02027
ENSG00000269283	AC036108.1	0.0021739	0.0868574	-2.66511
ENSG00000145536	ADAMTS16	0.00226736	0.0888999	-1.78513
ENSG00000170745	KCNS3	0.00228844	0.0891919	-1.14517
ENSG00000182197	EXT1	0.00230753	0.0891919	0.616835
ENSG00000101082	SLA2	0.0023035	0.0891919	0.868777
ENSG00000064490	RFXANK	0.00230418	0.0891919	-0.425065
ENSG00000183628	DGCR6	0.00229086	0.0891919	-1.1602
ENSG00000262991	CU457734.1	0.00229295	0.0891919	1.77555
ENSG00000158290	CUL4B	0.00231371	0.0892197	0.480339
ENSG00000133710	SPINK5	0.00233422	0.0897987	-1.80029
ENSG00000169116	PARM1	0.00234834	0.09013	-1.29823
ENSG00000166598	HSP90B1	0.00239321	0.091637	0.436327
ENSG00000175093	SPSB4	0.0024115	0.0917773	-1.27022
ENSG00000118507	AKAP7	0.00241372	0.0917773	0.626437
ENSG00000099864	PALM	0.00241216	0.0917773	-1.55565
ENSG00000185112	FAM43A	0.00242993	0.0920253	-0.782696
ENSG00000146005	PSD2	0.00243149	0.0920253	-1.17306
ENSG00000149476	DAK	0.00243747	0.0920383	0.588051
ENSG00000185630	PBX1	0.00246833	0.092775	-0.94968
ENSG00000221963	APOL6	0.00246692	0.092775	0.584757
ENSG00000134824	FADS2	0.00247585	0.0928445	0.906621
ENSG00000116791	CRYZ	0.00248558	0.092996	0.657029
ENSG00000172673	THEMIS	0.00252056	0.0939551	1.02681
ENSG00000102804	TSC22D1	0.00252645	0.0939551	-0.454353
ENSG00000100968	NFATC4	0.00252845	0.0939551	-0.991341
ENSG00000112972	HMGCS1	0.00253892	0.09413	0.552992
ENSG00000138639	ARHGAP24	0.00256695	0.0949539	-0.652436
ENSG00000221994	ZNF630	0.0025894	0.0955681	-0.816015
ENSG00000269649	ZNF630	0.0025894	0.0955681	-0.816015
ENSG00000092096	SLC22A17	0.00263383	0.0969889	-1.30681
ENSG00000173641	HSPB7	0.00267116	0.0970523	-2.5397
ENSG00000217027	TPT1P4	0.00266051	0.0970523	-1.19201
ENSG00000124479	NDP	0.00267059	0.0970523	-1.64076
ENSG00000184489	PTP4A3	0.00266911	0.0970523	-0.914968
ENSG00000178301	AQP11	0.00265051	0.0970523	1.06242
ENSG00000141052	MYOCD	0.00266848	0.0970523	-1.58503
ENSG00000154451	GBP5	0.00271386	0.0981674	1.3893
ENSG00000168763	CNNM3	0.00271112	0.0981674	0.486118
ENSG00000197852	FAM212B	0.00273538	0.0983875	-0.672965
ENSG00000188211	NCR3LG1	0.002738	0.0983875	0.903838
ENSG00000128829	EIF2AK4	0.00273203	0.0983875	0.418744
ENSG00000064989	CALCRL	0.00274734	0.0984399	-0.784206
ENSG00000205364	MT1M	0.0027515	0.0984399	0.987219
ENSG00000213199	ASIC3	0.0027682	0.0984612	-1.05618
ENSG00000180730	SHISA2	0.00277016	0.0984612	-1.6582
ENSG00000141750	STAC2	0.00275961	0.0984612	-1.42693
ENSG00000180398	MCFD2	0.00280344	0.0987913	0.42162
ENSG00000006747	SCIN	0.00279978	0.0987913	-1.03961
ENSG00000078053	AMPH	0.00279624	0.0987913	-1.45068
ENSG00000156886	ITGAD	0.00280362	0.0987913	1.19275
ENSG00000116141	MARK1	0.00281804	0.0990861	-1.36092
ENSG00000121900	TMEM54	0.00283501	0.0994686	-0.938494
ENSG00000078589	P2RY10	0.00290115	0.101354	1.15213
ENSG00000011638	TMEM159	0.00289895	0.101354	-0.667207
ENSG00000105419	MEIS3	0.002916	0.101656	-1.07251
ENSG00000117143	UAP1	0.00296145	0.10246	0.804517
ENSG00000248383	PCDHAC1	0.00297039	0.10246	-1.68501
ENSG00000008853	RHOBTB2	0.0029702	0.10246	-0.648678
ENSG00000157570	TSPAN18	0.00295677	0.10246	-0.871049
ENSG00000101680	LAMA1	0.00294681	0.10246	-1.45578
ENSG00000272550	PCDHAC1	0.00297039	0.10246	-1.68501
ENSG00000093217	XYLB	0.00298944	0.102861	0.712523
ENSG00000103489	XYLT1	0.00300376	0.102861	-0.995702
ENSG00000101333	PLCB4	0.00299769	0.102861	1.32736
ENSG00000197586	ENTPD6	0.00300719	0.102861	0.445971
ENSG00000110422	HIPK3	0.00302169	0.103141	-0.415544
ENSG00000173068	BNC2	0.00304277	0.103644	-1.096
ENSG00000138798	EGF	0.00306761	0.103988	-1.52728
ENSG00000107959	PITRM1	0.00306915	0.103988	0.429232
ENSG00000065970	FOXJ2	0.00307193	0.103988	-0.42824
ENSG00000113369	ARRDC3	0.003128	0.104077	-0.502949
ENSG00000177932	ZNF354C	0.00311967	0.104077	-0.443841
ENSG00000186470	BTN3A2	0.00313274	0.104077	0.572854
ENSG00000146477	SLC22A3	0.00312785	0.104077	-1.98597
ENSG00000091137	SLC26A4	0.00311987	0.104077	-1.11434
ENSG00000158467	AHCYL2	0.00313822	0.104077	-0.618114
ENSG00000102302	FGD1	0.0030956	0.104077	-0.630003
ENSG00000123096	SSPN	0.00308613	0.104077	-1.00362
ENSG00000161570	CCL5	0.00312511	0.104077	0.904032
ENSG00000166265	CYYR1	0.00312717	0.104077	-0.933487
ENSG00000271503	CCL5	0.00312511	0.104077	0.904032
ENSG00000073282	TP63	0.0031453	0.1041	-1.53105
ENSG00000134070	IRAK2	0.00315729	0.104286	0.606887
ENSG00000067191	CACNB1	0.00316723	0.104404	-1.23117
ENSG00000111666	CHPT1	0.00317574	0.104473	0.648986
ENSG00000004468	CD38	0.0031919	0.104584	1.01878
ENSG00000052802	MSMO1	0.0031867	0.104584	0.599804
ENSG00000166025	AMOTL1	0.0032115	0.105016	-0.651739
ENSG00000142892	PIGK	0.00322008	0.105086	0.410901
ENSG00000143315	PIGM	0.00324922	0.105733	0.448158
ENSG00000139880	CDH24	0.00325282	0.105733	-0.925912
ENSG00000131730	CKMT2	0.00330098	0.106372	-1.90779
ENSG00000234745	HLA-B	0.00329029	0.106372	0.71559
ENSG00000082458	DLG3	0.003296	0.106372	-0.580809
ENSG00000198576	ARC	0.00328634	0.106372	-1.39191
ENSG00000175029	CTBP2	0.003305	0.106372	-0.447276
ENSG00000228964	HLA-B	0.00329029	0.106372	0.71559
ENSG00000232126	HLA-B	0.00329029	0.106372	0.71559
ENSG00000223532	HLA-B	0.00329029	0.106372	0.71559
ENSG00000224608	HLA-B	0.00329029	0.106372	0.71559
ENSG00000206450	HLA-B	0.00329029	0.106372	0.71559
ENSG00000145358	DDIT4L	0.00331329	0.106429	-1.56374
ENSG00000203995	ZYG11A	0.00336281	0.107597	1.20346
ENSG00000117228	GBP1	0.00335811	0.107597	0.846494
ENSG00000084636	COL16A1	0.00339741	0.107692	-1.31832
ENSG00000145934	TENM2	0.00339634	0.107692	1.87588
ENSG00000186591	UBE2H	0.00339871	0.107692	-0.449465
ENSG00000019144	PHLDB1	0.00339126	0.107692	-0.664621
ENSG00000100714	MTHFD1	0.00339176	0.107692	0.656227
ENSG00000267867	PHLDB1	0.00339126	0.107692	-0.664621
ENSG00000138792	ENPEP	0.0034422	0.108136	-0.885764
ENSG00000113722	CDX1	0.00343533	0.108136	-1.74452
ENSG00000166257	SCN3B	0.00342652	0.108136	-1.20281
ENSG00000167641	PPP1R14A	0.0034458	0.108136	-1.18687
ENSG00000159307	SCUBE1	0.00343994	0.108136	-1.20251
ENSG00000054803	CBLN4	0.00345649	0.108264	-1.69072
ENSG00000158292	GPR153	0.00350367	0.109532	-0.918474
ENSG00000145075	CCDC39	0.00352636	0.11003	-1.39863
ENSG00000128268	MGAT3	0.00353825	0.110191	-1.20997
ENSG00000162739	SLAMF6	0.00356599	0.110259	0.79776
ENSG00000071967	CYBRD1	0.00355764	0.110259	-0.892488
ENSG00000006704	GTF2IRD1	0.00354963	0.110259	-0.532358
ENSG00000155099	TMEM55A	0.00356741	0.110259	-0.53849
ENSG00000261920	GTF2IRD1	0.00354963	0.110259	-0.532358
ENSG00000164116	GUCY1A3	0.00357584	0.110311	-0.798975
ENSG00000127903	ZNF835	0.00359736	0.110766	-1.1018
ENSG00000256309	AC009469.1	0.00362033	0.110847	-0.628219
ENSG00000169248	CXCL11	0.00361393	0.110847	1.36958
ENSG00000188613	NANOS1	0.00361189	0.110847	-1.14567
ENSG00000153885	KCTD15	0.00363292	0.111025	-0.725563
ENSG00000122223	CD244	0.00364332	0.111135	1.04733
ENSG00000138061	CYP1B1	0.0036563	0.111323	-1.42517
ENSG00000159674	SPON2	0.00367555	0.111494	-1.29432
ENSG00000154553	PDLIM3	0.00367489	0.111494	-1.64498
ENSG00000180644	PRF1	0.00370573	0.111994	0.866484
ENSG00000166348	USP54	0.00370252	0.111994	-0.678182
ENSG00000114923	SLC4A3	0.00371928	0.112196	-1.52074
ENSG00000166246	C16orf71	0.00373251	0.112281	-1.15307
ENSG00000006075	CCL3	0.00373582	0.112281	0.966663
ENSG00000113205	PCDHB3	0.00374965	0.112489	-0.980546
ENSG00000272585	PCDHB3	0.00374965	0.112489	-0.980546
ENSG00000137714	FDX1	0.00375805	0.112535	0.637198
ENSG00000187243	MAGED4B	0.0037667	0.112544	-1.43305
ENSG00000067445	TRO	0.0037778	0.112544	-1.14541
ENSG00000148803	FUOM	0.00377899	0.112544	0.755893
ENSG00000268682	MAGED4B	0.0037667	0.112544	-1.43305
ENSG00000108064	TFAM	0.00380398	0.113082	0.45983
ENSG00000162458	FBLIM1	0.0038215	0.113191	-0.699869
ENSG00000154146	NRGN	0.00381952	0.113191	-0.945871
ENSG00000137960	GIPC2	0.0038298	0.113232	0.998895
ENSG00000171476	HOPX	0.00383843	0.113282	-1.14157
ENSG00000164741	DLC1	0.00385264	0.113497	-0.693924
ENSG00000155760	FZD7	0.003917	0.114357	-0.774527
ENSG00000152049	KCNE4	0.00392299	0.114357	-0.784723
ENSG00000174705	SH3PXD2B	0.00393611	0.114357	-0.630154
ENSG00000111087	GLI1	0.00390807	0.114357	-1.52106
ENSG00000213144	RP11-64B16.2	0.00391192	0.114357	-1.91423
ENSG00000132199	ENOSF1	0.00392594	0.114357	0.612204
ENSG00000179772	FOXS1	0.00393781	0.114357	-1.06955
ENSG00000131409	LRRC4B	0.00392286	0.114357	-1.56611
ENSG00000005844	ITGAL	0.00395359	0.114478	0.875315
ENSG00000198795	ZNF521	0.00395596	0.114478	-0.914932
ENSG00000182575	NXPH3	0.00399009	0.115261	-0.986906
ENSG00000196167	COLCA1	0.00400755	0.115562	-1.74987
ENSG00000121274	PAPD5	0.00404685	0.11649	0.427992
ENSG00000131849	ZNF132	0.0040592	0.11664	-0.629717
ENSG00000221866	PLXNA4	0.00407848	0.116988	-1.75025
ENSG00000198019	FCGR1B	0.00415211	0.11736	0.866794
ENSG00000135314	KHDC1	0.00417861	0.11736	-0.858403
ENSG00000105855	ITGB8	0.00410887	0.11736	-1.13874
ENSG00000239521	GATS	0.00414465	0.11736	-0.836923
ENSG00000160844	GATS	0.00414465	0.11736	-0.836923
ENSG00000184408	KCND2	0.00414096	0.11736	-1.16331
ENSG00000196368	NUDT11	0.00410878	0.11736	-1.58212
ENSG00000231995	RP11-111F5.2	0.00417766	0.11736	-1.19008
ENSG00000136840	ST6GALNAC4	0.00415652	0.11736	-0.586211
ENSG00000230445	LRRC37A6P	0.00418475	0.11736	-1.07647
ENSG00000139722	VPS37B	0.00415467	0.11736	-0.423603
ENSG00000100567	PSMA3	0.00415894	0.11736	0.392049
ENSG00000181588	MEX3D	0.00416408	0.11736	-0.426879
ENSG00000131042	LILRB2	0.0041222	0.11736	0.753688
ENSG00000269203	NUDT11	0.00410878	0.11736	-1.58212
ENSG00000263850	FCGR1B	0.00415211	0.11736	0.866794
ENSG00000271481	LILRB2	0.0041222	0.11736	0.753688
ENSG00000183160	TMEM119	0.00420097	0.117613	-1.26943
ENSG00000162851	TFB2M	0.00421703	0.117861	0.459004
ENSG00000143387	CTSK	0.00422959	0.11801	-1.71135
ENSG00000183850	ZNF730	0.00423695	0.118014	-1.12064
ENSG00000125148	MT2A	0.00430279	0.119644	0.875745
ENSG00000196628	TCF4	0.00431966	0.119909	-0.614818
ENSG00000075213	SEMA3A	0.00432766	0.119928	-1.29582
ENSG00000099812	MISP	0.00433692	0.119981	-2.02395
ENSG00000109927	TECTA	0.00435723	0.120339	-0.939474
ENSG00000250327	RP11-173M11.2	0.00437839	0.120516	-1.29017
ENSG00000100342	APOL1	0.00437426	0.120516	0.815024
ENSG00000171033	PKIA	0.00439031	0.120628	-1.82561
ENSG00000139174	PRICKLE1	0.0044046	0.120628	-0.955691
ENSG00000176658	MYO1D	0.00440332	0.120628	-1.02313
ENSG00000241635	UGT1A8	0.00443726	0.121096	1.53939
ENSG00000077782	FGFR1	0.0044513	0.121096	-0.920008
ENSG00000150281	CTF1	0.00443273	0.121096	-0.772922
ENSG00000125826	RBCK1	0.00444715	0.121096	0.393376
ENSG00000138735	PDE5A	0.00448468	0.121748	-0.768049
ENSG00000149564	ESAM	0.00449016	0.121748	-0.783116
ENSG00000162520	SYNC	0.00450351	0.121842	-1.17449
ENSG00000105048	TNNT1	0.00450851	0.121842	-2.93249
ENSG00000105290	APLP1	0.00451824	0.121903	-1.45568
ENSG00000102554	KLF5	0.0045285	0.121979	-1.12302
ENSG00000128917	DLL4	0.00456495	0.122758	-0.74461
ENSG00000197927	C2orf27A	0.00458197	0.122812	-0.827972
ENSG00000177830	CHID1	0.00457616	0.122812	0.393946
ENSG00000159063	ALG8	0.00461544	0.123507	0.420703
ENSG00000197769	MAP1LC3C	0.00462779	0.123634	-1.34646
ENSG00000084628	NKAIN1	0.00470125	0.124368	-1.33051
ENSG00000168874	ATOH8	0.00471326	0.124368	-1.15691
ENSG00000058091	CDK14	0.00472247	0.124368	-0.626275
ENSG00000213413	PVRIG	0.00467402	0.124368	1.20719
ENSG00000158457	TSPAN33	0.00469847	0.124368	0.808898
ENSG00000161929	SCIMP	0.00466377	0.124368	0.797302
ENSG00000108700	CCL8	0.00469215	0.124368	1.16709
ENSG00000104972	LILRB1	0.00472369	0.124368	0.768125
ENSG00000133424	LARGE	0.0046927	0.124368	-0.718829
ENSG00000270756	LILRB1	0.00472369	0.124368	0.768125
ENSG00000262727	LILRB1	0.00472369	0.124368	0.768125
ENSG00000262985	LILRB1	0.00472369	0.124368	0.768125
ENSG00000153012	LGI2	0.00473774	0.124537	-1.10757
ENSG00000182963	GJC1	0.00475748	0.124855	-0.770151
ENSG00000137078	SIT1	0.00477763	0.125183	0.95506
ENSG00000272281	TPTE2P2	0.00479572	0.125456	1.08443
ENSG00000064309	CDON	0.00485302	0.126752	-0.85999
ENSG00000026652	AGPAT4	0.00486258	0.126799	-0.647849
ENSG00000153404	PLEKHG4B	0.0048743	0.126902	-1.81011
ENSG00000138166	DUSP5	0.00488549	0.126992	0.637295
ENSG00000160808	MYL3	0.00491428	0.127537	-2.02313
ENSG00000182957	SPATA13	0.0049779	0.128984	0.486209
ENSG00000175161	CADM2	0.00501566	0.129439	-1.38489
ENSG00000175264	CHST1	0.00501923	0.129439	-0.989125
ENSG00000125144	MT1G	0.00500699	0.129439	1.73277
ENSG00000125534	PPDPF	0.00503585	0.129663	-0.584156
ENSG00000237075	RP11-497H16.2	0.00507193	0.130198	2.14772
ENSG00000107317	PTGDS	0.00508052	0.130198	-1.83542
ENSG00000213988	ZNF90	0.00507705	0.130198	-0.782567
ENSG00000261352	ZNF90	0.00507705	0.130198	-0.782567
ENSG00000074047	GLI2	0.00511076	0.130206	-1.32438
ENSG00000163145	C1QTNF7	0.00511578	0.130206	-1.48793
ENSG00000156234	CXCL13	0.00510622	0.130206	1.99477
ENSG00000107789	MINPP1	0.00513029	0.130206	0.447588
ENSG00000166250	CLMP	0.00511055	0.130206	-1.12253
ENSG00000186417	GLDN	0.00513658	0.130206	-1.25059
ENSG00000133313	CNDP2	0.00513304	0.130206	0.425636
ENSG00000189184	PCDH18	0.0051919	0.131202	-0.690475
ENSG00000180096	2022-09-01	0.00518581	0.131202	0.733098
ENSG00000270466	2022-09-01	0.00518581	0.131202	0.733098
ENSG00000147912	FBXO10	0.00521269	0.131524	-0.5916
ENSG00000109062	SLC9A3R1	0.00522261	0.131571	0.67745
ENSG00000143434	SEMA6C	0.00524553	0.131945	-0.949705
ENSG00000144278	GALNT13	0.00526484	0.131958	-1.44093
ENSG00000157445	CACNA2D3	0.00527173	0.131958	-0.974345
ENSG00000170290	SLN	0.00527832	0.131958	-2.97194
ENSG00000105227	PRX	0.00525459	0.131958	-0.807295
ENSG00000154783	FGD5	0.00528835	0.132007	-0.689327
ENSG00000112175	BMP5	0.00531056	0.132359	-1.95136
ENSG00000038427	VCAN	0.00532867	0.132608	-0.994564
ENSG00000165194	PCDH19	0.00535141	0.13277	-1.44725
ENSG00000188312	CENPP	0.00535126	0.13277	-0.69593
ENSG00000070182	SPTB	0.00536478	0.1329	-1.72581
ENSG00000078295	ADCY2	0.00538001	0.133076	-1.55202
ENSG00000148541	FAM13C	0.00538985	0.133118	-0.947361
ENSG00000269113	TRABD2B	0.00545133	0.133828	-1.46469
ENSG00000169122	FAM110B	0.0054503	0.133828	-0.770444
ENSG00000176723	ZNF843	0.0054355	0.133828	-1.0478
ENSG00000100401	RANGAP1	0.0054421	0.133828	0.40722
ENSG00000168237	GLYCTK	0.00550078	0.13443	0.73546
ENSG00000158427	TMSB15B	0.00550736	0.13443	-0.836846
ENSG00000188483	IER5L	0.00549267	0.13443	-0.684946
ENSG00000140284	SLC27A2	0.00550875	0.13443	1.57464
ENSG00000268667	TMSB15B	0.00550736	0.13443	-0.836846
ENSG00000269226	TMSB15B	0.00550736	0.13443	-0.836846
ENSG00000083544	TDRD3	0.00553665	0.134709	-0.634657
ENSG00000188629	ZNF177	0.00553524	0.134709	-0.832594
ENSG00000033050	ABCF2	0.0055682	0.135275	-0.40396
ENSG00000145687	SSBP2	0.00558071	0.135378	-0.56678
ENSG00000115956	PLEK	0.00563602	0.136345	0.7607
ENSG00000106809	OGN	0.00563727	0.136345	-1.86117
ENSG00000109625	CPZ	0.00565493	0.13657	-1.70497
ENSG00000240935	PLGLA	0.00571884	0.137758	1.00298
ENSG00000082074	FYB	0.00573782	0.137758	0.69593
ENSG00000105997	HOXA3	0.0057319	0.137758	-0.986704
ENSG00000167617	CDC42EP5	0.00572715	0.137758	-0.999874
ENSG00000270365	CDC42EP5	0.00572715	0.137758	-0.999874
ENSG00000263030	CDC42EP5	0.00572715	0.137758	-0.999874
ENSG00000261931	CDC42EP5	0.00572715	0.137758	-0.999874
ENSG00000146729	GBAS	0.00579066	0.138823	-0.424418
ENSG00000172399	MYOZ2	0.00583401	0.139657	-2.59478
ENSG00000120318	ARAP3	0.0058671	0.140244	-0.66024
ENSG00000177464	GPR4	0.00588261	0.14041	-0.663183
ENSG00000006576	PHTF2	0.005927	0.140421	-0.476081
ENSG00000197321	SVIL	0.00592184	0.140421	-0.856848
ENSG00000166228	PCBD1	0.00590758	0.140421	0.581659
ENSG00000150787	PTS	0.00592611	0.140421	0.406309
ENSG00000102935	ZNF423	0.00589533	0.140421	-1.01565
ENSG00000168792	ABHD15	0.00593461	0.140421	0.432192
ENSG00000120217	CD274	0.00594758	0.140524	1.11823
ENSG00000184058	TBX1	0.00596499	0.140733	-1.67639
ENSG00000055813	CCDC85A	0.00597859	0.14085	-1.34682
ENSG00000108823	SGCA	0.00599468	0.141026	-1.79866
ENSG00000130598	TNNI2	0.00609081	0.143082	-2.26587
ENSG00000131844	MCCC2	0.00610626	0.143136	0.408024
ENSG00000147257	GPC3	0.00611941	0.143136	-1.75742
ENSG00000127527	EPS15L1	0.00611736	0.143136	-0.386614
ENSG00000262057	MCCC2	0.00610626	0.143136	0.408024
ENSG00000182866	LCK	0.00616608	0.143162	0.850487
ENSG00000163519	TRAT1	0.00616847	0.143162	1.0455
ENSG00000157765	SLC34A2	0.00615768	0.143162	-2.28161
ENSG00000159708	LRRC36	0.00617305	0.143162	-1.21791
ENSG00000088766	CRLS1	0.00614435	0.143162	0.417589
ENSG00000105137	SYDE1	0.00613422	0.143162	-0.493138
ENSG00000172733	PURG	0.0061825	0.143178	-1.47553
ENSG00000196376	SLC35F1	0.00619802	0.143335	-1.34598
ENSG00000165028	NIPSNAP3B	0.0062069	0.143337	-0.885269
ENSG00000213886	UBD	0.00621817	0.143372	1.9167
ENSG00000127884	ECHS1	0.00622592	0.143372	0.458688
ENSG00000206468	UBD	0.00621817	0.143372	1.9167
ENSG00000228913	UBD	0.00621817	0.143372	1.9167
ENSG00000224654	UBD	0.00621817	0.143372	1.9167
ENSG00000226898	UBD	0.00621817	0.143372	1.9167
ENSG00000206513	UBD	0.00621817	0.143372	1.9167
ENSG00000231968	UBD	0.00621817	0.143372	1.9167
ENSG00000120328	PCDHB12	0.00624944	0.143403	-0.762228
ENSG00000020181	GPR124	0.00625359	0.143403	-0.709538
ENSG00000156345	CDK20	0.00624101	0.143403	-0.718676
ENSG00000272903	PCDHB12	0.00624944	0.143403	-0.762228
ENSG00000162972	C2orf47	0.00628467	0.143914	0.447903
ENSG00000143603	KCNN3	0.00634603	0.144392	-0.80232
ENSG00000243989	ACY1	0.00635169	0.144392	0.618377
ENSG00000096092	TMEM14A	0.00636285	0.144392	0.444973
ENSG00000083123	BCKDHB	0.00632973	0.144392	0.558768
ENSG00000198353	HOXC4	0.00636737	0.144392	-0.821343
ENSG00000273266	HOXC4	0.00636737	0.144392	-0.821343
ENSG00000133104	SPG20	0.00633434	0.144392	-0.439406
ENSG00000170866	LILRA3	0.00634675	0.144392	1.48329
ENSG00000261935	LILRA3	0.00634675	0.144392	1.48329
ENSG00000262383	LILRA3	0.00634675	0.144392	1.48329
ENSG00000261937	LILRA3	0.00634675	0.144392	1.48329
ENSG00000182287	AP1S2	0.00640423	0.145026	-0.542807
ENSG00000224383	C17orf72	0.00646675	0.14624	-1.064
ENSG00000117308	GALE	0.00649297	0.146428	0.540092
ENSG00000161405	IKZF3	0.00649044	0.146428	1.13096
ENSG00000155324	GRAMD3	0.00652574	0.146964	0.588825
ENSG00000077157	PPP1R12B	0.00655685	0.147259	-0.843089
ENSG00000166963	MAP1A	0.00655184	0.147259	-1.05919
ENSG00000146267	FAXC	0.00658257	0.147634	-1.4723
ENSG00000188686	SCXA	0.00662666	0.148419	-1.67258
ENSG00000260428	SCXA	0.00662666	0.148419	-1.67258
ENSG00000113263	ITK	0.00664105	0.148538	0.913023
ENSG00000172318	B3GALT1	0.00665604	0.14867	-1.07811
ENSG00000105514	RAB3D	0.0066652	0.148671	-0.599864
ENSG00000141905	NFIC	0.0066986	0.149213	-0.544426
ENSG00000197959	DNM3	0.006742	0.149975	-1.11581
ENSG00000152804	HHEX	0.00681199	0.151326	0.578766
ENSG00000156427	FGF18	0.0068526	0.151405	-1.33597
ENSG00000160360	GPSM1	0.00683919	0.151405	-0.770431
ENSG00000170276	HSPB2	0.00683938	0.151405	-1.48062
ENSG00000073670	ADAM11	0.00685011	0.151405	-1.1617
ENSG00000262852	HSPB2	0.00683938	0.151405	-1.48062
ENSG00000260789	GPSM1	0.00683919	0.151405	-0.770431
ENSG00000136828	RALGPS1	0.00692079	0.152598	-0.688963
ENSG00000140932	CMTM2	0.00692523	0.152598	-1.17008
ENSG00000102230	PCYT1B	0.00705128	0.155166	-1.18374
ENSG00000116824	CD2	0.00707073	0.155176	1.00778
ENSG00000243566	UPK3B	0.00706961	0.155176	-1.56256
ENSG00000175164	ABO	0.00712077	0.155988	-1.03378
ENSG00000176422	SPRYD4	0.00712679	0.155988	0.56768
ENSG00000256062	ABO	0.00712077	0.155988	-1.03378
ENSG00000130558	OLFM1	0.00716131	0.156534	-1.4676
ENSG00000244257	PKD1P1	0.00717172	0.156552	-0.968881
ENSG00000155926	SLA	0.00719872	0.156723	0.703402
ENSG00000125245	GPR18	0.00718959	0.156723	1.03205
ENSG00000198728	LDB1	0.00721058	0.156773	-0.375967
ENSG00000224769	AC069213.1	0.00722888	0.156962	-1.31402
ENSG00000081277	PKP1	0.00728126	0.157638	-1.66481
ENSG00000023839	ABCC2	0.00728894	0.157638	1.06226
ENSG00000157379	DHRS1	0.00728858	0.157638	0.648189
ENSG00000175344	CHRNA7	0.00731603	0.158015	-0.923298
ENSG00000165730	STOX1	0.00736764	0.158919	-1.24129
ENSG00000100084	HIRA	0.00740571	0.15953	0.374849
ENSG00000268569	HIRA	0.00740571	0.15953	0.374849
ENSG00000164904	ALDH7A1	0.00742231	0.159677	0.463874
ENSG00000120158	RCL1	0.0074516	0.160097	0.507369
ENSG00000160445	ZER1	0.00749219	0.160516	-0.531174
ENSG00000229676	ZNF492	0.00748545	0.160516	-0.95825
ENSG00000100167	2022-09-03	0.00750055	0.160516	-1.29842
ENSG00000197928	ZNF677	0.00754586	0.161274	-0.683537
ENSG00000121753	BAI2	0.00761321	0.161867	-1.19878
ENSG00000136732	GYPC	0.00760788	0.161867	-0.589596
ENSG00000144381	HSPD1	0.00759469	0.161867	0.446658
ENSG00000155307	SAMSN1	0.00761151	0.161867	0.663006
ENSG00000070808	CAMK2A	0.00768994	0.162962	-1.73277
ENSG00000147027	TMEM47	0.00768276	0.162962	-0.78714
ENSG00000136378	ADAMTS7	0.0076946	0.162962	-0.990556
ENSG00000166292	TMEM100	0.00771599	0.163126	-1.40396
ENSG00000167476	JSRP1	0.0077223	0.163126	-1.3143
ENSG00000168062	BATF2	0.00776654	0.163849	0.776608
ENSG00000092529	CAPN3	0.00782147	0.164795	-1.01457
ENSG00000107295	SH3GL2	0.00785838	0.16495	-1.37547
ENSG00000074201	CLNS1A	0.00784975	0.16495	0.364931
ENSG00000169783	LINGO1	0.00785908	0.16495	-1.04072
ENSG00000231925	TAPBP	0.00789494	0.16509	0.401778
ENSG00000004864	SLC25A13	0.00789613	0.16509	0.519523
ENSG00000075643	MOCOS	0.00790614	0.16509	1.07127
ENSG00000125863	MKKS	0.0078791	0.16509	0.366031
ENSG00000206208	TAPBP	0.00789494	0.16509	0.401778
ENSG00000112493	TAPBP	0.00789494	0.16509	0.401778
ENSG00000206281	TAPBP	0.00789494	0.16509	0.401778
ENSG00000236490	TAPBP	0.00789494	0.16509	0.401778
ENSG00000133657	ATP13A3	0.00796369	0.16608	0.516027
ENSG00000124215	CDH26	0.00798075	0.166223	-1.01072
ENSG00000179841	AKAP5	0.00800179	0.16645	0.787458
ENSG00000221818	EBF2	0.00803634	0.166956	-1.31565
ENSG00000144063	MALL	0.00809498	0.167324	-0.965195
ENSG00000087085	ACHE	0.00808376	0.167324	-1.29535
ENSG00000184324	CSAG2	0.00807932	0.167324	2.25594
ENSG00000122852	SFTPA1	0.0080874	0.167324	-2.67876
ENSG00000268916	CSAG2	0.00807932	0.167324	2.25594
ENSG00000147138	GPR174	0.00810667	0.167354	1.21464
ENSG00000109339	MAPK10	0.00814365	0.167483	-1.21992
ENSG00000065717	TLE2	0.00813461	0.167483	-0.905744
ENSG00000160185	UBASH3A	0.00814297	0.167483	0.976833
ENSG00000117450	PRDX1	0.00816638	0.167668	0.372199
ENSG00000132554	RGS22	0.00818345	0.167668	-1.02273
ENSG00000148057	IDNK	0.00818193	0.167668	0.627412
ENSG00000243244	STON1	0.00822178	0.167932	-0.773301
ENSG00000105880	DLX5	0.00822757	0.167932	-1.61737
ENSG00000176907	C8orf4	0.00824967	0.167932	-0.806377
ENSG00000164946	FREM1	0.00822035	0.167932	-1.16888
ENSG00000111432	FZD10	0.0082434	0.167932	-1.43365
ENSG00000184113	CLDN5	0.00825793	0.167932	-1.17194
ENSG00000166341	DCHS1	0.00827014	0.167971	-0.779259
ENSG00000117226	GBP3	0.00829353	0.168237	0.726199
ENSG00000152952	PLOD2	0.00830687	0.168299	0.754586
ENSG00000171612	SLC25A33	0.00838128	0.168927	0.582045
ENSG00000152413	HOMER1	0.00837126	0.168927	-0.837773
ENSG00000148481	FAM188A	0.00835292	0.168927	0.381166
ENSG00000259660	DNM1P47	0.00837247	0.168927	-1.02266
ENSG00000142168	SOD1	0.00838953	0.168927	0.430325
ENSG00000145730	PAM	0.00843394	0.169612	-0.596904
ENSG00000135596	MICAL1	0.00848019	0.170333	-0.490171
ENSG00000115526	CHST10	0.00856068	0.171528	-0.699205
ENSG00000149131	SERPING1	0.00855836	0.171528	0.910464
ENSG00000198046	ZNF667	0.0085869	0.171843	-0.844182
ENSG00000255408	PCDHA3	0.00860763	0.172047	-1.63776
ENSG00000272818	PCDHA3	0.00860763	0.172047	-1.63776
ENSG00000186994	KANK3	0.00862325	0.172149	-0.853066
ENSG00000105953	OGDH	0.00866081	0.172688	-0.448438
ENSG00000163701	IL17RE	0.00868267	0.172913	-0.867416
ENSG00000189120	SP6	0.00874044	0.173852	-1.04856
ENSG00000186088	GSAP	0.00876227	0.174074	0.64892
ENSG00000115252	PDE1A	0.00877441	0.174104	-0.979661
ENSG00000132622	HSPA12B	0.00880507	0.1745	-0.957504
ENSG00000118729	CASQ2	0.00890009	0.17469	-1.76086
ENSG00000257482	ZNF727	0.00885323	0.17469	-1.42024
ENSG00000029364	SLC39A9	0.00888139	0.17469	0.363424
ENSG00000090238	YPEL3	0.00887194	0.17469	-0.470507
ENSG00000125166	GOT2	0.00889797	0.17469	0.417743
ENSG00000173801	JUP	0.00886089	0.17469	-0.651537
ENSG00000104897	SF3A2	0.00888163	0.17469	-0.412607
ENSG00000234465	PINLYP	0.00886631	0.17469	-0.834876
ENSG00000261577	JUP	0.00886089	0.17469	-0.651537
ENSG00000174282	ZBTB4	0.00892461	0.174961	-0.357946
ENSG00000173221	GLRX	0.00893853	0.175024	0.550785
ENSG00000060718	COL11A1	0.00902533	0.175272	-2.4351
ENSG00000243943	ZNF512	0.00906912	0.175272	-0.373091
ENSG00000182168	UNC5C	0.00897949	0.175272	-1.29836
ENSG00000128573	FOXP2	0.00896251	0.175272	-1.06452
ENSG00000130032	PRRG3	0.00902303	0.175272	-0.991066
ENSG00000198963	RORB	0.00906782	0.175272	-1.33571
ENSG00000122376	FAM35A	0.00902325	0.175272	0.361293
ENSG00000139330	KERA	0.00906132	0.175272	-2.28312
ENSG00000165795	NDRG2	0.00905555	0.175272	-1.05677
ENSG00000137872	SEMA6D	0.00899553	0.175272	-1.06137
ENSG00000140545	MFGE8	0.00902782	0.175272	-0.732217
ENSG00000108175	ZMIZ1	0.0090856	0.175383	-0.461481
ENSG00000164040	PGRMC2	0.00911463	0.175436	0.391458
ENSG00000158301	GPRASP2	0.00914189	0.175436	-0.526735
ENSG00000107623	GDF10	0.00912151	0.175436	-1.54869
ENSG00000125965	GDF5	0.00911326	0.175436	-1.58653
ENSG00000072071	LPHN1	0.00914198	0.175436	-0.798116
ENSG00000266524	GDF10	0.00912151	0.175436	-1.54869
ENSG00000078070	MCCC1	0.00918628	0.176012	0.406242
ENSG00000136156	ITM2B	0.00919356	0.176012	0.372214
ENSG00000188488	SERPINA5	0.00920557	0.176036	1.94814
ENSG00000143061	IGSF3	0.00927246	0.177108	-1.26088
ENSG00000149212	SESN3	0.00928568	0.177154	-0.672822
ENSG00000043462	LCP2	0.00930777	0.177368	0.509798
ENSG00000134531	EMP1	0.00931924	0.17738	-0.627213
ENSG00000099260	PALMD	0.00950216	0.178724	-0.891596
ENSG00000144229	THSD7B	0.00948659	0.178724	-1.10453
ENSG00000138413	IDH1	0.00944942	0.178724	0.577325
ENSG00000163788	SNRK	0.00948914	0.178724	-0.372052
ENSG00000082684	SEMA5B	0.0094776	0.178724	-0.98028
ENSG00000179967	PPP1R14BP3	0.00953145	0.178724	1.36569
ENSG00000137198	GMPR	0.00942789	0.178724	-0.909072
ENSG00000156804	FBXO32	0.00942566	0.178724	-1.02954
ENSG00000111676	ATN1	0.00942717	0.178724	-0.354833
ENSG00000111341	MGP	0.00954288	0.178724	-1.10386
ENSG00000133985	TTC9	0.00951846	0.178724	-0.861197
ENSG00000171766	GATM	0.00953561	0.178724	0.993173
ENSG00000140600	SH3GL3	0.00952787	0.178724	-1.46785
ENSG00000154035	C17orf103	0.00953065	0.178724	-0.589066
ENSG00000268872	ATN1	0.00942717	0.178724	-0.354833
ENSG00000018408	WWTR1	0.00955488	0.178744	-0.482275
ENSG00000157514	TSC22D3	0.00961476	0.179659	-0.593743
ENSG00000166997	CNPY4	0.009658	0.179911	-0.407134
ENSG00000183379	SYNDIG1L	0.00966128	0.179911	-1.09574
ENSG00000105640	RPL18A	0.00964887	0.179911	-0.468439
ENSG00000058668	ATP2B4	0.00969157	0.180185	-0.536897
ENSG00000161835	GRASP	0.00969802	0.180185	-0.673224
ENSG00000143320	CRABP2	0.00971618	0.180205	-1.14362
ENSG00000127533	F2RL3	0.00972113	0.180205	-0.743979
ENSG00000112769	LAMA4	0.00975304	0.180387	-0.592687
ENSG00000067836	ROGDI	0.00974929	0.180387	0.43731
ENSG00000263699	LAMA4	0.00975304	0.180387	-0.592687
ENSG00000157404	KIT	0.00977969	0.180394	-0.984897
ENSG00000056661	PCGF2	0.00978112	0.180394	-0.409335
ENSG00000105204	DYRK1B	0.00978651	0.180394	-0.680993
ENSG00000160766	GBAP1	0.00984758	0.180397	-0.563894
ENSG00000163637	PRICKLE2	0.00983156	0.180397	-0.795862
ENSG00000164309	CMYA5	0.00986389	0.180397	-1.8814
ENSG00000271361	HTATSF1P2	0.00984451	0.180397	0.969748
ENSG00000239626	RPSAP41	0.00980673	0.180397	-0.950861
ENSG00000100650	SRSF5	0.00986014	0.180397	0.35356
ENSG00000166401	SERPINB8	0.00982959	0.180397	0.584941
ENSG00000105696	TMEM59L	0.00988994	0.180671	-1.4671
ENSG00000116729	WLS	0.00994651	0.181441	-0.538096
ENSG00000122176	FMOD	0.00998757	0.181441	-1.27379
ENSG00000152128	TMEM163	0.00996342	0.181441	-1.22843
ENSG00000198934	MAGEE1	0.00998497	0.181441	-0.888373
ENSG00000128422	KRT17	0.00997684	0.181441	-2.24415
ENSG00000269654	MAGEE1	0.00998497	0.181441	-0.888373
ENSG00000117139	KDM5B	0.0100231	0.181482	-0.549365
ENSG00000156298	TSPAN7	0.010016	0.181482	-1.16408
ENSG00000103522	IL21R	0.0100177	0.181482	0.971962
ENSG00000074181	NOTCH3	0.0100938	0.182559	-0.807483
ENSG00000174851	YIF1A	0.0101171	0.182577	0.36219
ENSG00000188897	CTD-3088G3.8	0.0101145	0.182577	-0.988081
ENSG00000151967	SCHIP1	0.0101397	0.182582	-0.886814
ENSG00000227191	TRGC2	0.0101302	0.182582	0.942252
ENSG00000240065	PSMB9	0.0102069	0.183387	0.662153
ENSG00000104635	SLC39A14	0.0102042	0.183387	0.725458
ENSG00000243958	PSMB9	0.0102069	0.183387	0.662153
ENSG00000240508	PSMB9	0.0102069	0.183387	0.662153
ENSG00000243067	PSMB9	0.0102069	0.183387	0.662153
ENSG00000239836	PSMB9	0.0102069	0.183387	0.662153
ENSG00000242711	PSMB9	0.0102069	0.183387	0.662153
ENSG00000243594	PSMB9	0.0102069	0.183387	0.662153
ENSG00000240118	PSMB9	0.0102069	0.183387	0.662153
ENSG00000117289	TXNIP	0.0102408	0.183656	-0.622396
ENSG00000188026	RILPL1	0.0102544	0.183656	-0.367621
ENSG00000140105	WARS	0.0102634	0.183656	0.662204
ENSG00000131634	TMEM204	0.0102668	0.183656	-0.698236
ENSG00000265972	TXNIP	0.0102408	0.183656	-0.622396
ENSG00000027869	SH2D2A	0.0103136	0.183891	0.875777
ENSG00000205277	MUC12	0.010316	0.183891	-1.11735
ENSG00000109929	SC5D	0.0103003	0.183891	0.531405
ENSG00000108439	PNPO	0.0103249	0.183891	0.427653
ENSG00000149084	HSD17B12	0.0103406	0.18397	0.374843
ENSG00000100097	LGALS1	0.0103736	0.184356	-0.535864
ENSG00000255902	AP001062.1	0.0103888	0.184427	-1.01007
ENSG00000183386	FHL3	0.0105794	0.184493	-0.647879
ENSG00000064886	CHI3L2	0.0105224	0.184493	-1.28322
ENSG00000174059	CD34	0.0104467	0.184493	-0.769374
ENSG00000198130	HIBCH	0.0105869	0.184493	0.481289
ENSG00000178772	CPN2	0.0105083	0.184493	1.24487
ENSG00000145423	SFRP2	0.0104705	0.184493	-1.9965
ENSG00000082196	C1QTNF3	0.0105957	0.184493	-1.23656
ENSG00000086570	FAT2	0.0105559	0.184493	-1.78457
ENSG00000244731	C4A	0.0104328	0.184493	1.31982
ENSG00000008256	CYTH3	0.0105253	0.184493	-0.489611
ENSG00000136866	ZFP37	0.0104775	0.184493	-0.523784
ENSG00000136848	DAB2IP	0.0105844	0.184493	-0.594826
ENSG00000130723	PRRC2B	0.0104073	0.184493	-0.358197
ENSG00000151025	GPR158	0.0104608	0.184493	1.57003
ENSG00000185624	P4HB	0.010594	0.184493	0.406044
ENSG00000149596	JPH2	0.0105776	0.184493	-1.71531
ENSG00000105642	KCNN1	0.0105624	0.184493	-0.910899
ENSG00000197380	DACT3	0.010448	0.184493	-0.900133
ENSG00000227746	C4A	0.0104328	0.184493	1.31982
ENSG00000206340	C4A	0.0104328	0.184493	1.31982
ENSG00000244207	C4A	0.0104328	0.184493	1.31982
ENSG00000138744	NAAA	0.0106121	0.184582	0.579594
ENSG00000117448	AKR1A1	0.0106964	0.185262	0.35523
ENSG00000113407	TARS	0.0106826	0.185262	0.352662
ENSG00000129255	MPDU1	0.0106964	0.185262	0.375167
ENSG00000176293	ZNF135	0.0106868	0.185262	-0.772907
ENSG00000123080	CDKN2C	0.0107351	0.185733	-0.584466
ENSG00000125844	RRBP1	0.010754	0.185865	0.392388
ENSG00000068024	HDAC4	0.0107773	0.186071	-0.668155
ENSG00000262134	TRBC1	0.0108158	0.186538	0.936547
ENSG00000104213	PDGFRL	0.0108457	0.186857	-1.26488
ENSG00000176973	FAM89B	0.0108907	0.187434	-0.428407
ENSG00000084710	EFR3B	0.0109481	0.188225	-0.94381
ENSG00000170004	CHD3	0.0109839	0.188641	-0.40572
ENSG00000157502	MUM1L1	0.0110427	0.189452	-1.97422
ENSG00000164687	FABP5	0.0110885	0.190039	-0.899744
ENSG00000078246	TULP3	0.01115	0.190868	-0.388295
ENSG00000141441	GAREM	0.0111602	0.190868	-0.763378
ENSG00000254445	HSPB2-C11orf52	0.0111916	0.191204	-1.62154
ENSG00000262978	HSPB2-C11orf52	0.0111916	0.191204	-1.62154
ENSG00000185818	NAT8L	0.0112161	0.191212	-1.43399
ENSG00000141314	RHBDL3	0.0112128	0.191212	-1.07107
ENSG00000141150	RASL10B	0.0112271	0.191212	-0.984325
ENSG00000270885	RASL10B	0.0112271	0.191212	-0.984325
ENSG00000118200	CAMSAP2	0.0112416	0.19126	-0.357944
ENSG00000136943	CTSV	0.0113525	0.192804	-0.962389
ENSG00000185303	SFTPA2	0.011356	0.192804	-2.57019
ENSG00000103642	LACTB	0.0114337	0.193922	0.409174
ENSG00000226964	RHEBP2	0.0114923	0.194156	1.17265
ENSG00000102755	FLT1	0.01149	0.194156	-0.575891
ENSG00000118898	PPL	0.0114873	0.194156	-1.36064
ENSG00000173821	RNF213	0.011495	0.194156	0.3634
ENSG00000266034	RHEBP2	0.0114923	0.194156	1.17265
ENSG00000023330	ALAS1	0.0115131	0.194261	0.379193
ENSG00000177606	JUN	0.0115278	0.194309	-0.637692
ENSG00000164896	FASTK	0.0115765	0.19447	-0.382866
ENSG00000126950	TMEM35	0.0115721	0.19447	-1.56003
ENSG00000130821	SLC6A8	0.0115849	0.19447	-0.903164
ENSG00000173253	DMRT2	0.0115626	0.19447	-1.38879
ENSG00000268982	SLC6A8	0.0115849	0.19447	-0.903164
ENSG00000133065	SLC41A1	0.0115983	0.194494	-0.423371
ENSG00000168878	SFTPB	0.0116617	0.194503	-2.17959
ENSG00000178397	FAM220A	0.0116702	0.194503	-0.511748
ENSG00000241343	RPL36A	0.0116529	0.194503	-0.452811
ENSG00000165716	FAM69B	0.011633	0.194503	-1.046
ENSG00000173894	CBX2	0.0116541	0.194503	-0.872727
ENSG00000105559	PLEKHA4	0.0116574	0.194503	-0.792163
ENSG00000269315	RPL36A	0.0116529	0.194503	-0.452811
ENSG00000262762	CBX2	0.0116541	0.194503	-0.872727
ENSG00000025770	NCAPH2	0.0116835	0.194527	-0.377295
ENSG00000132155	RAF1	0.0117362	0.194535	0.344725
ENSG00000173705	SUSD5	0.0117637	0.194535	-1.2341
ENSG00000114626	ABTB1	0.0117792	0.194535	-0.514186
ENSG00000123453	SARDH	0.0117022	0.194535	1.06768
ENSG00000152268	SPON1	0.011769	0.194535	-1.56282
ENSG00000119699	TGFB3	0.0117783	0.194535	-0.977185
ENSG00000071564	TCF3	0.011747	0.194535	-0.359238
ENSG00000126264	HCST	0.0117143	0.194535	0.704529
ENSG00000262655	SPON1	0.011769	0.194535	-1.56282
ENSG00000136305	CIDEB	0.0117926	0.19456	0.9347
ENSG00000152377	SPOCK1	0.0118497	0.195305	-1.3851
ENSG00000183918	SH2D1A	0.0118958	0.195867	0.940831
ENSG00000162736	NCSTN	0.0119538	0.195874	0.346335
ENSG00000138074	SLC5A6	0.0119633	0.195874	0.467696
ENSG00000181061	HIGD1A	0.0119681	0.195874	0.360479
ENSG00000133661	SFTPD	0.0119541	0.195874	-2.12845
ENSG00000260415	AC068987.1	0.0119641	0.195874	1.47972
ENSG00000111057	KRT18	0.0119584	0.195874	1.33538
ENSG00000170522	ELOVL6	0.0120288	0.195947	0.748663
ENSG00000161013	MGAT4B	0.0120373	0.195947	0.377603
ENSG00000135299	ANKRD6	0.0120564	0.195947	-0.640393
ENSG00000066923	STAG3	0.0120445	0.195947	1.01933
ENSG00000179304	FAM156B	0.0120018	0.195947	-0.625642
ENSG00000187955	COL14A1	0.0120224	0.195947	-1.25297
ENSG00000139428	MMAB	0.012002	0.195947	0.407466
ENSG00000184349	EFNA5	0.0120719	0.196004	-0.965217
ENSG00000049540	ELN	0.0121642	0.197307	-1.27531
ENSG00000262184	ELN	0.0121642	0.197307	-1.27531
ENSG00000109133	TMEM33	0.012191	0.197545	0.383065
ENSG00000092010	PSME1	0.0122117	0.197684	0.374372
ENSG00000182885	GPR97	0.0122447	0.198022	-1.14079
ENSG00000132321	IQCA1	0.0122737	0.198099	-0.858729
ENSG00000232810	TNF	0.0122722	0.198099	0.74812
ENSG00000230108	TNF	0.0122722	0.198099	0.74812
ENSG00000223952	TNF	0.0122722	0.198099	0.74812
ENSG00000204490	TNF	0.0122722	0.198099	0.74812
ENSG00000228321	TNF	0.0122722	0.198099	0.74812
ENSG00000228978	TNF	0.0122722	0.198099	0.74812
ENSG00000206439	TNF	0.0122722	0.198099	0.74812
ENSG00000228849	TNF	0.0122722	0.198099	0.74812
ENSG00000250510	GPR162	0.0123808	0.199631	-0.666295
ENSG00000269830	GPR162	0.0123808	0.199631	-0.666295
ENSG00000136868	SLC31A1	0.0124079	0.199872	0.438869
ENSG00000165694	FRMD7	0.0124577	0.200475	-1.76349
ENSG00000183775	KCTD16	0.0125163	0.200822	-0.965531
ENSG00000007866	TEAD3	0.012513	0.200822	-0.607756
ENSG00000139547	RDH16	0.0125392	0.200822	1.10634
ENSG00000103034	NDRG4	0.0124994	0.200822	-1.04472
ENSG00000011451	WIZ	0.0125406	0.200822	-0.343759
ENSG00000011523	CEP68	0.0126016	0.201011	-0.426742
ENSG00000106511	MEOX2	0.0125975	0.201011	-1.22155
ENSG00000106100	NOD1	0.0125982	0.201011	-0.524569
ENSG00000153531	ADPRHL1	0.0125881	0.201011	-1.11214
ENSG00000198108	CHSY3	0.0126418	0.201259	-0.645279
ENSG00000242715	CCDC169	0.0126319	0.201259	-0.940585
ENSG00000236609	ZNF853	0.0126872	0.201786	-0.861778
ENSG00000196562	SULF2	0.0127525	0.202628	-0.861735
ENSG00000161381	PLXDC1	0.0127808	0.202879	-0.990006
ENSG00000196923	PDLIM7	0.0127953	0.202913	-0.699631
ENSG00000122188	LAX1	0.0128328	0.203232	0.858152
ENSG00000247626	MARS2	0.0128403	0.203232	0.485222
ENSG00000151023	ENKUR	0.0128544	0.203258	-0.992433
ENSG00000123243	ITIH5	0.0129079	0.203464	-1.21249
ENSG00000110077	MS4A6A	0.0129172	0.203464	0.631734
ENSG00000182397	DNM1P46	0.0129117	0.203464	-0.943988
ENSG00000125398	SOX9	0.0128914	0.203464	-1.17335
ENSG00000157657	ZNF618	0.0129403	0.203632	-0.502318
ENSG00000085871	MGST2	0.0130394	0.203677	0.460935
ENSG00000212643	ZRSR1	0.0129701	0.203677	-1.41708
ENSG00000204264	PSMB8	0.0130656	0.203677	0.457136
ENSG00000146192	FGD2	0.0130716	0.203677	0.664558
ENSG00000176406	RIMS2	0.0130177	0.203677	1.27302
ENSG00000188394	GPR21	0.0130883	0.203677	-0.979083
ENSG00000151465	CDC123	0.0130896	0.203677	0.346694
ENSG00000167286	CD3D	0.0130926	0.203677	0.934977
ENSG00000100450	GZMH	0.0130564	0.203677	0.989481
ENSG00000175265	GOLGA8A	0.012958	0.203677	0.824663
ENSG00000254681	PKD1P5	0.0130422	0.203677	1.10149
ENSG00000267102	RP11-686D22.7	0.0130527	0.203677	-0.692601
ENSG00000231631	PSMB8	0.0130656	0.203677	0.457136
ENSG00000226201	PSMB8	0.0130656	0.203677	0.457136
ENSG00000235715	PSMB8	0.0130656	0.203677	0.457136
ENSG00000236443	PSMB8	0.0130656	0.203677	0.457136
ENSG00000230669	PSMB8	0.0130656	0.203677	0.457136
ENSG00000206298	PSMB8	0.0130656	0.203677	0.457136
ENSG00000230034	PSMB8	0.0130656	0.203677	0.457136
ENSG00000110455	ACCS	0.0131056	0.203686	0.57596
ENSG00000146587	RBAK	0.0131286	0.203848	-0.368426
ENSG00000171502	COL24A1	0.0131521	0.20402	-1.34666
ENSG00000110002	VWA5A	0.0131704	0.20411	-0.772772
ENSG00000198336	MYL4	0.0131987	0.204355	-1.11006
ENSG00000143772	ITPKB	0.0132274	0.204605	-0.52138
ENSG00000174899	C3orf55	0.0132448	0.20468	-1.38624
ENSG00000170681	MURC	0.013311	0.20551	-1.47688
ENSG00000179104	TMTC2	0.0133522	0.205951	-0.779583
ENSG00000166670	MMP10	0.0133738	0.20609	-1.70023
ENSG00000116337	AMPD2	0.0134284	0.206415	0.462828
ENSG00000150551	LYPD1	0.0134328	0.206415	-1.11703
ENSG00000189129	PLAC9	0.0134243	0.206415	-1.04805
ENSG00000185475	TMEM179B	0.0134671	0.206749	0.344193
ENSG00000132837	DMGDH	0.0135808	0.20721	0.985903
ENSG00000077063	CTTNBP2	0.0135592	0.20721	-1.01625
ENSG00000168300	PCMTD1	0.0135859	0.20721	-0.352902
ENSG00000109956	B3GAT1	0.0135701	0.20721	1.28592
ENSG00000211788	TRAV13-1	0.0135223	0.20721	1.05211
ENSG00000132359	RAP1GAP2	0.0135356	0.20721	-0.769199
ENSG00000096996	IL12RB1	0.0135569	0.20721	0.888098
ENSG00000050767	COL23A1	0.0136067	0.207277	-1.25027
ENSG00000118705	RPN2	0.0136157	0.207277	0.340956
ENSG00000189077	TMEM120A	0.0136431	0.207494	0.432407
ENSG00000171885	AQP4	0.0136552	0.207494	-1.9149
ENSG00000262309	TMEM120A	0.0136431	0.207494	0.432407
ENSG00000157625	TAB3	0.013691	0.207651	0.345541
ENSG00000139173	TMEM117	0.0136816	0.207651	-0.548673
ENSG00000143171	RXRG	0.013713	0.207792	-1.56067
ENSG00000170385	SLC30A1	0.0137375	0.20797	0.41398
ENSG00000144730	IL17RD	0.0137807	0.208047	-0.872242
ENSG00000184205	TSPYL2	0.0137748	0.208047	-0.475409
ENSG00000185442	FAM174B	0.0137757	0.208047	-0.587509
ENSG00000268269	TSPYL2	0.0137748	0.208047	-0.475409
ENSG00000114854	TNNC1	0.0138172	0.208392	-2.55581
ENSG00000133116	KL	0.01383	0.208392	-0.942751
ENSG00000101104	PABPC1L	0.0138418	0.208392	0.636361
ENSG00000183580	FBXL7	0.0138791	0.208761	-0.515083
ENSG00000154380	ENAH	0.0139901	0.210181	-0.582094
ENSG00000249465	RBMXP4	0.0140184	0.210181	-0.964085
ENSG00000196600	SLC22A25	0.0140249	0.210181	0.948183
ENSG00000170439	METTL7B	0.0140056	0.210181	1.17823
ENSG00000240764	PCDHGC5	0.0141499	0.211861	-0.835911
ENSG00000165775	FUNDC2	0.0141958	0.212353	-0.334972
ENSG00000268109	FUNDC2	0.0141958	0.212353	-0.334972
ENSG00000167552	TUBA1A	0.0142597	0.213114	-0.544199
ENSG00000263711	RP11-169F17.1	0.0143189	0.213803	1.01985
ENSG00000026950	BTN3A1	0.0143867	0.213903	0.342638
ENSG00000182851	GPIHBP1	0.014433	0.213903	-1.23804
ENSG00000107263	RAPGEF1	0.0143397	0.213903	-0.387887
ENSG00000156587	UBE2L6	0.0144183	0.213903	0.428597
ENSG00000173599	PC	0.0143746	0.213903	0.793011
ENSG00000102760	RGCC	0.0144338	0.213903	-0.570454
ENSG00000205271	CSPG4P10	0.0144433	0.213903	-0.959453
ENSG00000070540	WIPI1	0.0144091	0.213903	-0.439615
ENSG00000105246	EBI3	0.0144183	0.213903	0.943268
ENSG00000051620	HEBP2	0.0144831	0.214249	-0.558846
ENSG00000161714	PLCD3	0.0144929	0.214249	-0.906258
ENSG00000167110	GOLGA2	0.0145127	0.214347	-0.35823
ENSG00000236287	ZBED5	0.0145654	0.214932	-0.34562
ENSG00000162676	GFI1	0.0145889	0.215085	0.780289
ENSG00000185236	RAB11B	0.0146024	0.21509	-0.401833
ENSG00000180209	MYLPF	0.0146294	0.215293	-2.25765
ENSG00000034239	EFCAB1	0.0146683	0.215628	-1.01521
ENSG00000198018	ENTPD7	0.0146917	0.215628	0.554442
ENSG00000159714	ZDHHC1	0.0146885	0.215628	-0.489758
ENSG00000152518	ZFP36L2	0.0147185	0.215737	-0.335849
ENSG00000163600	ICOS	0.0147519	0.215737	1.05534
ENSG00000090530	LEPREL1	0.0147377	0.215737	-0.934319
ENSG00000160161	CILP2	0.0147511	0.215737	-1.40269
ENSG00000084764	MAPRE3	0.0147971	0.216002	-0.627556
ENSG00000106125	FAM188B	0.0148096	0.216002	-0.556916
ENSG00000121690	DEPDC7	0.014795	0.216002	0.721816
ENSG00000133789	SWAP70	0.0148447	0.21632	-0.461052
ENSG00000164440	TXLNB	0.0148606	0.216346	-1.23906
ENSG00000177875	C12orf68	0.014873	0.216346	-1.23912
ENSG00000099194	SCD	0.0149695	0.217154	0.767627
ENSG00000011465	DCN	0.0149816	0.217154	-0.996209
ENSG00000214455	RCN1P2	0.0149679	0.217154	-1.66541
ENSG00000175746	C15orf54	0.0149731	0.217154	-0.911747
ENSG00000074657	ZNF532	0.0150006	0.217237	-0.458226
ENSG00000169258	GPRIN1	0.0151447	0.219108	-0.676932
ENSG00000112214	FHL5	0.0151567	0.219108	-0.922011
ENSG00000102409	BEX4	0.0151701	0.219108	-0.674818
ENSG00000158106	RHPN1	0.0151982	0.219321	-0.810779
ENSG00000077522	ACTN2	0.0152238	0.219497	-2.38806
ENSG00000253193	FCGR1C	0.0152873	0.219681	0.966307
ENSG00000075223	SEMA3C	0.0153001	0.219681	-1.10385
ENSG00000197991	PCDH20	0.0153038	0.219681	-2.058
ENSG00000100206	DMC1	0.0152506	0.219681	-0.94837
ENSG00000008735	MAPK8IP2	0.0153037	0.219681	-1.08768
ENSG00000265531	FCGR1C	0.0152873	0.219681	0.966307
ENSG00000018236	CNTN1	0.0153505	0.220158	-1.55819
ENSG00000047849	MAP4	0.0154242	0.220345	-0.440022
ENSG00000168246	UBTD2	0.0154309	0.220345	-0.365294
ENSG00000196739	COL27A1	0.01541	0.220345	-0.906016
ENSG00000119401	TRIM32	0.0153853	0.220345	-0.346068
ENSG00000100889	PCK2	0.0154082	0.220345	0.769168
ENSG00000001084	GCLC	0.0154934	0.220852	0.423366
ENSG00000198851	CD3E	0.0154905	0.220852	0.935955
ENSG00000143140	GJA5	0.0155255	0.220924	-0.962469
ENSG00000065989	PDE4A	0.0155196	0.220924	-0.643074
ENSG00000265107	GJA5	0.0155255	0.220924	-0.962469
ENSG00000131778	CHD1L	0.0155623	0.221084	0.334119
ENSG00000125347	IRF1	0.0155644	0.221084	0.524508
ENSG00000075618	FSCN1	0.0155773	0.221084	-0.562206
ENSG00000264980	CHD1L	0.0155623	0.221084	0.334119
ENSG00000102967	DHODH	0.0156185	0.221476	0.605522
ENSG00000113555	PCDH12	0.015657	0.22154	-0.718053
ENSG00000204305	AGER	0.0156371	0.22154	-1.2215
ENSG00000138193	PLCE1	0.0156764	0.22154	-0.71675
ENSG00000105609	LILRB5	0.0156772	0.22154	0.913606
ENSG00000237405	AGER	0.0156371	0.22154	-1.2215
ENSG00000230514	AGER	0.0156371	0.22154	-1.2215
ENSG00000234729	AGER	0.0156371	0.22154	-1.2215
ENSG00000229058	AGER	0.0156371	0.22154	-1.2215
ENSG00000231268	AGER	0.0156371	0.22154	-1.2215
ENSG00000206320	AGER	0.0156371	0.22154	-1.2215
ENSG00000263021	LILRB5	0.0156772	0.22154	0.913606
ENSG00000185565	LSAMP	0.0156939	0.221585	-1.09413
ENSG00000203943	SAMD13	0.0157468	0.221993	-0.838991
ENSG00000165533	TTC8	0.0157499	0.221993	0.394293
ENSG00000162482	AKR7A3	0.015778	0.222005	1.23386
ENSG00000160392	C19orf47	0.0157708	0.222005	-0.579066
ENSG00000224389	C4B	0.0158124	0.222298	1.33817
ENSG00000228454	C4B	0.0158124	0.222298	1.33817
ENSG00000224639	C4B	0.0158124	0.222298	1.33817
ENSG00000228267	C4B	0.0158124	0.222298	1.33817
ENSG00000236625	C4B	0.0158124	0.222298	1.33817
ENSG00000163554	SPTA1	0.015844	0.22255	-1.0025
ENSG00000179639	FCER1A	0.0159112	0.22292	-1.2593
ENSG00000145506	NKD2	0.0159011	0.22292	-1.44903
ENSG00000225125	RANP4	0.0158942	0.22292	-0.944699
ENSG00000143870	PDIA6	0.0159546	0.223146	0.348408
ENSG00000101825	MXRA5	0.0159472	0.223146	-1.05285
ENSG00000163564	PYHIN1	0.0160281	0.223982	0.808529
ENSG00000133818	RRAS2	0.0160646	0.2243	0.657192
ENSG00000262489	RRAS2	0.0160646	0.2243	0.657192
ENSG00000136114	THSD1	0.0160783	0.224301	-0.692841
ENSG00000111276	CDKN1B	0.0161365	0.22492	-0.363614
ENSG00000086717	PPEF1	0.016164	0.225112	-1.22136
ENSG00000162998	FRZB	0.0162323	0.225316	-0.979169
ENSG00000110917	MLEC	0.0162667	0.225316	0.339954
ENSG00000072415	MPP5	0.0162748	0.225316	0.452755
ENSG00000159461	AMFR	0.0162016	0.225316	0.347134
ENSG00000140937	CDH11	0.016255	0.225316	-1.02202
ENSG00000108578	BLMH	0.0162655	0.225316	-0.370534
ENSG00000104814	MAP4K1	0.0162751	0.225316	0.77726
ENSG00000137700	SLC37A4	0.0162895	0.225324	0.477836
ENSG00000262676	SLC37A4	0.0162895	0.225324	0.477836
ENSG00000122477	LRRC39	0.0163836	0.225813	-1.27612
ENSG00000143106	PSMA5	0.0164215	0.225813	0.329591
ENSG00000117009	KMO	0.0163946	0.225813	0.982302
ENSG00000127951	FGL2	0.0163955	0.225813	0.736597
ENSG00000148053	NTRK2	0.0163735	0.225813	-1.38
ENSG00000167549	CORO6	0.0163961	0.225813	-1.52831
ENSG00000124107	SLPI	0.0164129	0.225813	-2.21858
ENSG00000082497	SERTAD4	0.0165475	0.227047	-0.986895
ENSG00000047936	ROS1	0.0165919	0.227047	-2.14433
ENSG00000102385	DRP2	0.0165946	0.227047	-1.13308
ENSG00000021762	OSBPL5	0.0165476	0.227047	-0.474042
ENSG00000105662	CRTC1	0.0165714	0.227047	-0.404955
ENSG00000231679	HLA-DRB3$0301	0.0165769	0.227047	1.46437
ENSG00000230463	HLA-DRB3$0301	0.0165769	0.227047	1.46437
ENSG00000053328	METTL24	0.0166702	0.22789	-1.22757
ENSG00000110324	IL10RA	0.0167184	0.228169	0.655025
ENSG00000125869	LAMP5	0.0167096	0.228169	-1.42821
ENSG00000156453	PCDH1	0.0167793	0.228809	-0.686455
ENSG00000152583	SPARCL1	0.0167948	0.22883	-0.812454
ENSG00000080189	SLC35C2	0.0168256	0.229058	0.33618
ENSG00000085511	MAP3K4	0.0168611	0.229162	-0.459036
ENSG00000155093	PTPRN2	0.0168613	0.229162	-0.775688
ENSG00000170345	FOS	0.0168967	0.229263	-0.825948
ENSG00000157551	KCNJ15	0.0168937	0.229263	-1.19772
ENSG00000140262	TCF12	0.0170087	0.23059	-0.337351
ENSG00000151623	NR3C2	0.0170436	0.230681	-0.84233
ENSG00000101017	CD40	0.01704	0.230681	0.491511
ENSG00000251050	RP11-168A11.4	0.0171281	0.231633	-0.934968
ENSG00000132854	KANK4	0.0171488	0.231721	-1.5703
ENSG00000131370	SH3BP5	0.0171924	0.232119	-0.505257
ENSG00000181444	ZNF467	0.017292	0.233271	-0.515544
ENSG00000188384	CSPG4P8	0.0173845	0.234326	-0.942855
ENSG00000182013	PNMAL1	0.0174187	0.234593	-0.999164
ENSG00000211943	IGHV3-15	0.0175009	0.235507	2.00448
ENSG00000271058	IGHV3-15	0.0175009	0.235507	2.00448
ENSG00000171819	ANGPTL7	0.0176031	0.236275	-1.52479
ENSG00000248610	HSPA8P4	0.0176115	0.236275	-0.937018
ENSG00000198785	GRIN3A	0.0176158	0.236275	1.0613
ENSG00000172572	PDE3A	0.0176077	0.236275	-0.969731
ENSG00000102401	ARMCX3	0.0176635	0.236719	-0.346136
ENSG00000269173	ARMCX3	0.0176635	0.236719	-0.346136
ENSG00000059804	SLC2A3	0.0177073	0.237112	-0.690568
ENSG00000240583	AQP1	0.0177404	0.237361	-0.856941
ENSG00000250424	AQP1	0.0177404	0.237361	-0.856941
ENSG00000168453	HR	0.0177807	0.237518	-1.3014
ENSG00000168701	TMEM208	0.0177811	0.237518	0.35044
ENSG00000085644	ZNF213	0.0178005	0.237582	-0.494608
ENSG00000220563	PKMP3	0.0178923	0.237721	-0.862027
ENSG00000219755	RP1-199J3.5	0.0178924	0.237721	-0.920997
ENSG00000159921	GNE	0.0178982	0.237721	0.416406
ENSG00000148834	GSTO1	0.0178275	0.237721	0.43605
ENSG00000133937	GSC	0.0178635	0.237721	-1.2134
ENSG00000214491	SEC14L6	0.0178897	0.237721	-1.15887
ENSG00000163673	DCLK3	0.018062	0.238541	-0.932834
ENSG00000136068	FLNB	0.0180583	0.238541	0.491623
ENSG00000168685	IL7R	0.0180089	0.238541	0.772557
ENSG00000137101	CD72	0.0180413	0.238541	0.776319
ENSG00000095370	SH2D3C	0.0180519	0.238541	-0.579404
ENSG00000179776	CDH5	0.0180504	0.238541	-0.658919
ENSG00000186818	LILRB4	0.0179892	0.238541	0.805626
ENSG00000271326	LILRB4	0.0179892	0.238541	0.805626
ENSG00000263108	LILRB4	0.0179892	0.238541	0.805626
ENSG00000263061	LILRB4	0.0179892	0.238541	0.805626
ENSG00000262397	LILRB4	0.0179892	0.238541	0.805626
ENSG00000250687	RP11-497H16.7	0.0180894	0.23871	0.703269
ENSG00000158022	TRIM63	0.018156	0.238975	-1.93175
ENSG00000112852	PCDHB2	0.0181266	0.238975	-1.16193
ENSG00000165629	ATP5C1	0.0181611	0.238975	0.326156
ENSG00000255819	KLRC4-KLRK1	0.0181679	0.238975	0.983172
ENSG00000260225	PCDHB2	0.0181266	0.238975	-1.16193
ENSG00000152284	TCF7L1	0.0182191	0.239456	-0.610569
ENSG00000187800	PEAR1	0.0182379	0.23951	-0.804672
ENSG00000154545	MAGED4	0.0183077	0.240041	-0.956424
ENSG00000156110	ADK	0.0182986	0.240041	0.477823
ENSG00000204699	UBTFL3	0.0184987	0.241315	-0.913051
ENSG00000151689	INPP1	0.0185104	0.241315	0.426064
ENSG00000206561	COLQ	0.0184387	0.241315	-0.679633
ENSG00000118007	STAG1	0.0184808	0.241315	-0.327604
ENSG00000112559	MDFI	0.018478	0.241315	-1.38185
ENSG00000180817	PPA1	0.0184361	0.241315	0.354292
ENSG00000262660	SLC25A10	0.0185229	0.241315	0.663999
ENSG00000183048	SLC25A10	0.0185229	0.241315	0.663999
ENSG00000074219	TEAD2	0.0185177	0.241315	-0.714715
ENSG00000250355	RP11-79L21.1	0.0185675	0.241703	-0.811667
ENSG00000102225	CDK16	0.0186025	0.241966	-0.32968
ENSG00000270633	CDK16	0.0186025	0.241966	-0.32968
ENSG00000196569	LAMA2	0.0186268	0.242089	-0.957654
ENSG00000120332	TNN	0.0187045	0.242299	-1.5323
ENSG00000187391	MAGI2	0.0187142	0.242299	-0.560527
ENSG00000109861	CTSC	0.0187399	0.242299	0.622001
ENSG00000100577	GSTZ1	0.0187615	0.242299	0.523492
ENSG00000101282	RSPO4	0.0187392	0.242299	-1.16817
ENSG00000242372	EIF6	0.018663	0.242299	0.323964
ENSG00000130304	SLC27A1	0.0187039	0.242299	-0.437748
ENSG00000185651	UBE2L3	0.0187601	0.242299	0.326737
ENSG00000027697	IFNGR1	0.0187912	0.2423	-0.345572
ENSG00000100321	SYNGR1	0.0187774	0.2423	-0.964243
ENSG00000116171	SCP2	0.0188934	0.243413	0.40581
ENSG00000146038	DCDC2	0.0189073	0.243413	1.39862
ENSG00000109501	WFS1	0.0190024	0.244445	-0.518106
ENSG00000173369	C1QB	0.0191355	0.245	0.737834
ENSG00000142661	MYOM3	0.0191312	0.245	-1.47781
ENSG00000163380	LMOD3	0.0191135	0.245	-1.95875
ENSG00000186265	BTLA	0.0190969	0.245	0.904056
ENSG00000181104	F2R	0.0191125	0.245	-0.666592
ENSG00000010030	ETV7	0.0191267	0.245	0.882887
ENSG00000082153	BZW1	0.0192006	0.245293	0.321112
ENSG00000146416	AIG1	0.0191817	0.245293	0.475648
ENSG00000100997	ABHD12	0.0192034	0.245293	0.346967
ENSG00000144029	MRPS5	0.0192508	0.245707	0.328382
ENSG00000147180	ZNF711	0.0192979	0.245876	-1.10066
ENSG00000139329	LUM	0.0193091	0.245876	-1.07427
ENSG00000185608	MRPL40	0.0193021	0.245876	0.329581
ENSG00000073756	PTGS2	0.0193453	0.245953	-1.04134
ENSG00000119729	RHOQ	0.0193397	0.245953	-0.418864
ENSG00000187595	ZNF385C	0.0194059	0.246532	-0.860743
ENSG00000260320	ZNF385C	0.0194059	0.246532	-0.860743
ENSG00000137713	PPP2R1B	0.0194548	0.246961	0.384114
ENSG00000262764	PPP2R1B	0.0194548	0.246961	0.384114
ENSG00000146083	RNF44	0.0195412	0.247782	-0.412318
ENSG00000124198	ARFGEF2	0.0195498	0.247782	0.325026
ENSG00000198933	TBKBP1	0.0195852	0.248038	-0.594748
ENSG00000206190	ATP10A	0.0196236	0.248333	-0.848355
ENSG00000211949	IGHV3-23	0.019839	0.25067	2.07447
ENSG00000124203	ZNF831	0.0198289	0.25067	0.884249
ENSG00000271562	IGHV3-23	0.019839	0.25067	2.07447
ENSG00000038002	AGA	0.0199483	0.251468	0.435503
ENSG00000135315	KIAA1009	0.0199333	0.251468	-0.37445
ENSG00000184293	CLECL1	0.0199369	0.251468	0.861422
ENSG00000117620	SLC35A3	0.0199677	0.25152	0.363958
ENSG00000150051	MKX	0.0200228	0.252019	1.54483
ENSG00000143632	ACTA1	0.0200773	0.252213	-2.99017
ENSG00000198523	PLN	0.0200845	0.252213	-1.46044
ENSG00000164736	SOX17	0.0200754	0.252213	-0.765227
ENSG00000167004	PDIA3	0.0201195	0.252459	0.328064
ENSG00000183091	NEB	0.020146	0.252598	-1.92823
ENSG00000165168	CYBB	0.0201832	0.25287	0.647556
ENSG00000268765	CYBB	0.0201832	0.25287	0.647556
ENSG00000254944	ATP5F1P5	0.0202295	0.253256	-0.967485
ENSG00000162426	SLC45A1	0.0203123	0.253516	-0.777448
ENSG00000088538	DOCK3	0.0202852	0.253516	-1.3508
ENSG00000139644	TMBIM6	0.020305	0.253516	0.330558
ENSG00000198015	MRPL42	0.0202719	0.253516	0.330937
ENSG00000260587	DOCK3	0.0202852	0.253516	-1.3508
ENSG00000130635	COL5A1	0.0203298	0.253541	-0.856296
ENSG00000167460	TPM4	0.0203776	0.253944	-0.476135
ENSG00000148943	LIN7C	0.0204705	0.254907	0.328456
ENSG00000185404	SP140L	0.0204952	0.25502	0.364584
ENSG00000134109	EDEM1	0.0205839	0.255735	0.44068
ENSG00000148488	ST8SIA6	0.0205698	0.255735	-0.886236
ENSG00000175874	CREG2	0.0206415	0.255928	-1.18679
ENSG00000074211	PPP2R2C	0.0206511	0.255928	-1.19249
ENSG00000133321	RARRES3	0.0206347	0.255928	0.633326
ENSG00000229212	RP11-561C5.4	0.0206777	0.255928	-0.886712
ENSG00000103145	HCFC1R1	0.0206666	0.255928	-0.507809
ENSG00000112182	BACH2	0.0207396	0.256464	-0.854452
ENSG00000165209	STRBP	0.0207524	0.256464	-0.485838
ENSG00000206341	HLA-H	0.0208169	0.256921	0.628713
ENSG00000142512	SIGLEC10	0.0208208	0.256921	0.657847
ENSG00000237218	HLA-H	0.0208169	0.256921	0.628713
ENSG00000247700	HLA-H	0.0208169	0.256921	0.628713
ENSG00000226893	HLA-H	0.0208169	0.256921	0.628713
ENSG00000223463	HLA-H	0.0208169	0.256921	0.628713
ENSG00000231904	HLA-H	0.0208169	0.256921	0.628713
ENSG00000227296	HLA-H	0.0208169	0.256921	0.628713
ENSG00000227669	HLA-H	0.0208169	0.256921	0.628713
ENSG00000174946	GPR171	0.0208586	0.257	0.873714
ENSG00000150636	CCDC102B	0.0208517	0.257	-0.499507
ENSG00000057468	MSH4	0.0209806	0.257313	-0.909852
ENSG00000143924	EML4	0.0210088	0.257313	0.321357
ENSG00000135916	ITM2C	0.0210019	0.257313	-0.643896
ENSG00000138795	LEF1	0.0210173	0.257313	-0.841791
ENSG00000123095	BHLHE41	0.0209212	0.257313	-0.875236
ENSG00000213928	IRF9	0.0209664	0.257313	0.384525
ENSG00000074621	SLC24A1	0.0210257	0.257313	-0.466609
ENSG00000175354	PTPN2	0.020977	0.257313	0.339387
ENSG00000186300	ZNF555	0.0210073	0.257313	-0.426233
ENSG00000007933	FMO3	0.0210827	0.257383	1.41519
ENSG00000269155	AL009178.1	0.021138	0.257383	-0.85829
ENSG00000155827	RNF20	0.0211347	0.257383	-0.384704
ENSG00000211959	IGHV4-39	0.021099	0.257383	1.76792
ENSG00000092445	TYRO3	0.0211416	0.257383	-0.640992
ENSG00000129636	ITFG1	0.0210962	0.257383	0.317682
ENSG00000100219	XBP1	0.0210835	0.257383	0.438325
ENSG00000271083	IGHV4-39	0.021099	0.257383	1.76792
ENSG00000153898	MCOLN2	0.021178	0.257443	0.70911
ENSG00000223953	C1QTNF5	0.0211767	0.257443	-0.664567
ENSG00000143198	MGST3	0.0212801	0.257543	-0.332374
ENSG00000115919	KYNU	0.0213098	0.257543	0.878731
ENSG00000173193	PARP14	0.0213006	0.257543	0.406403
ENSG00000114654	EFCC1	0.0212252	0.257543	-0.882124
ENSG00000145911	N4BP3	0.0213438	0.257543	-0.85375
ENSG00000069122	GPR116	0.0213389	0.257543	-0.649419
ENSG00000197576	HOXA4	0.0212622	0.257543	-0.689058
ENSG00000123364	HOXC13	0.0213129	0.257543	-1.57689
ENSG00000140254	DUOXA1	0.0212378	0.257543	-1.56604
ENSG00000141858	SAMD1	0.0213318	0.257543	-0.367905
ENSG00000137699	TRIM29	0.0213657	0.257617	-1.2297
ENSG00000171246	NPTX1	0.0213865	0.257679	-1.45768
ENSG00000164778	EN2	0.0214182	0.25787	-1.71769
ENSG00000127663	KDM4B	0.021439	0.25793	-0.37176
ENSG00000085831	TTC39A	0.0215055	0.25854	-1.11259
ENSG00000109265	KIAA1211	0.0215973	0.258638	-0.964991
ENSG00000153292	GPR110	0.0216437	0.258638	-0.876797
ENSG00000056972	TRAF3IP2	0.0216718	0.258638	-0.454676
ENSG00000159784	FAM131B	0.0215751	0.258638	-0.967399
ENSG00000187601	MAGEH1	0.021613	0.258638	-0.506784
ENSG00000052850	ALX4	0.0216521	0.258638	-1.83902
ENSG00000137497	NUMA1	0.0216108	0.258638	-0.321897
ENSG00000121743	GJA3	0.0216583	0.258638	-1.70367
ENSG00000154240	CEP112	0.0216349	0.258638	-0.483838
ENSG00000121413	ZSCAN18	0.0216688	0.258638	-0.672524
ENSG00000188730	VWC2	0.0217142	0.258955	-1.53053
ENSG00000143867	OSR1	0.0217816	0.259192	-1.05671
ENSG00000123213	NLN	0.0217603	0.259192	0.407189
ENSG00000106823	ECM2	0.0217749	0.259192	-0.804053
ENSG00000081237	PTPRC	0.0218559	0.259698	0.58256
ENSG00000076706	MCAM	0.0218556	0.259698	-0.634752
ENSG00000262418	PTPRC	0.0218559	0.259698	0.58256
ENSG00000163071	SPATA18	0.0219805	0.259926	-0.827884
ENSG00000273294	RP11-1084J3.4	0.021905	0.259926	1.94804
ENSG00000145908	ZNF300	0.021967	0.259926	-0.544735
ENSG00000166278	C2	0.0220023	0.259926	0.921812
ENSG00000147526	TACC1	0.0219423	0.259926	-0.356242
ENSG00000170558	CDH2	0.0219887	0.259926	1.3905
ENSG00000196381	ZNF781	0.0219245	0.259926	-0.647294
ENSG00000235696	C2	0.0220023	0.259926	0.921812
ENSG00000226560	C2	0.0220023	0.259926	0.921812
ENSG00000235017	C2	0.0220023	0.259926	0.921812
ENSG00000204364	C2	0.0220023	0.259926	0.921812
ENSG00000206372	C2	0.0220023	0.259926	0.921812
ENSG00000231543	C2	0.0220023	0.259926	0.921812
ENSG00000268037	CU151838.1	0.0219995	0.259926	1.40898
ENSG00000128581	RABL5	0.0220794	0.260649	-0.337489
ENSG00000134986	NREP	0.0221097	0.260698	-0.583371
ENSG00000197971	MBP	0.0221154	0.260698	-0.644323
ENSG00000184470	TXNRD2	0.0221375	0.260769	0.465785
ENSG00000162433	AK4	0.0222187	0.261403	0.950671
ENSG00000249751	ECSCR	0.0222392	0.261403	-0.683344
ENSG00000165672	PRDX3	0.0222359	0.261403	0.31496
ENSG00000145832	SLC25A48	0.0222761	0.261648	-1.03193
ENSG00000076356	PLXNA2	0.022308	0.261752	-0.537746
ENSG00000187231	SESTD1	0.022333	0.261752	-0.409158
ENSG00000165152	TMEM246	0.0223243	0.261752	-0.694826
ENSG00000131400	NAPSA	0.0223547	0.261819	-1.83234
ENSG00000111981	ULBP1	0.0224302	0.26214	-0.763804
ENSG00000174684	B3GNT1	0.0224169	0.26214	0.326412
ENSG00000111678	C12orf57	0.0224244	0.26214	-0.437173
ENSG00000268123	C12orf57	0.0224244	0.26214	-0.437173
ENSG00000080503	SMARCA2	0.0224674	0.262388	-0.314419
ENSG00000124299	PEPD	0.0226251	0.26404	0.325815
ENSG00000173531	MST1	0.0227416	0.264647	0.874308
ENSG00000164265	SCGB3A2	0.0227419	0.264647	-1.07456
ENSG00000035664	DAPK2	0.0226988	0.264647	-0.737477
ENSG00000127511	SIN3B	0.0227207	0.264647	-0.360908
ENSG00000253305	PCDHGB6	0.0228304	0.264961	-0.826184
ENSG00000246596	RP11-1277A3.2	0.0228337	0.264961	-0.88792
ENSG00000179630	LACC1	0.0228018	0.264961	0.412335
ENSG00000182950	ODF3L1	0.0228174	0.264961	-0.90532
ENSG00000204116	CHIC1	0.0228685	0.265178	-0.416345
ENSG00000106772	PRUNE2	0.0228941	0.265286	-0.960254
ENSG00000174740	PABPC5	0.0229112	0.265296	-0.875935
ENSG00000172493	AFF1	0.0229535	0.265598	-0.364435
ENSG00000105856	HBP1	0.023169	0.267902	-0.329034
ENSG00000167680	SEMA6B	0.0231961	0.268025	-0.807272
ENSG00000150337	FCGR1A	0.0233362	0.268884	0.723648
ENSG00000177839	PCDHB9	0.0232901	0.268884	-0.721645
ENSG00000233369	RP11-396K3.1	0.0233344	0.268884	-0.482754
ENSG00000250474	WBP1LP2	0.02332	0.268884	-0.847143
ENSG00000266332	FCGR1A	0.0233362	0.268884	0.723648
ENSG00000261948	RP11-396K3.1	0.0233344	0.268884	-0.482754
ENSG00000272587	PCDHB9	0.0232901	0.268884	-0.721645
ENSG00000078098	FAP	0.0234313	0.269569	-0.992797
ENSG00000081041	CXCL2	0.0234451	0.269569	1.02351
ENSG00000167157	PRRX2	0.0234419	0.269569	-1.22866
ENSG00000142611	PRDM16	0.0235061	0.269604	-0.871197
ENSG00000082438	COBLL1	0.0235118	0.269604	0.679331
ENSG00000119042	SATB2	0.0235141	0.269604	0.673057
ENSG00000105650	PDE4C	0.0234886	0.269604	-0.933603
ENSG00000120324	PCDHB10	0.0235493	0.269793	-0.684937
ENSG00000160999	SH2B2	0.0235635	0.269793	-0.689357
ENSG00000268060	PCDHB10	0.0235493	0.269793	-0.684937
ENSG00000259885	SH2B2	0.0235635	0.269793	-0.689357
ENSG00000225492	GBP1P1	0.0236451	0.270058	0.886017
ENSG00000154928	EPHB1	0.0236295	0.270058	-0.84122
ENSG00000112699	GMDS	0.0236388	0.270058	0.381931
ENSG00000151572	ANO4	0.0236528	0.270058	-1.5283
ENSG00000262139	ANO4	0.0236528	0.270058	-1.5283
ENSG00000144821	MYH15	0.0238217	0.271797	-1.12415
ENSG00000174840	PDE12	0.0238805	0.271898	0.323425
ENSG00000145244	CORIN	0.0238767	0.271898	-0.922967
ENSG00000005513	SOX8	0.0238549	0.271898	-1.37385
ENSG00000140323	DISP2	0.0240417	0.273353	-0.886275
ENSG00000159197	KCNE2	0.0240377	0.273353	-0.912103
ENSG00000169085	C8orf46	0.0240971	0.273793	-0.957008
ENSG00000114405	C3orf14	0.0241433	0.274013	-0.58767
ENSG00000073861	TBX21	0.02415	0.274013	0.80006
ENSG00000163995	ABLIM2	0.0242193	0.274609	-1.21721
ENSG00000177706	FAM20C	0.0242622	0.274904	-0.749941
ENSG00000204178	TMEM57	0.024387	0.275443	0.311811
ENSG00000113494	PRLR	0.0243823	0.275443	1.0022
ENSG00000122641	INHBA	0.0243667	0.275443	-1.16883
ENSG00000125505	MBOAT7	0.024394	0.275443	0.459742
ENSG00000270816	AC244452.1	0.0243765	0.275443	1.52791
ENSG00000273057	MBOAT7	0.024394	0.275443	0.459742
ENSG00000273446	MBOAT7	0.024394	0.275443	0.459742
ENSG00000273130	MBOAT7	0.024394	0.275443	0.459742
ENSG00000271019	MBOAT7	0.024394	0.275443	0.459742
ENSG00000273470	MBOAT7	0.024394	0.275443	0.459742
ENSG00000261917	MBOAT7	0.024394	0.275443	0.459742
ENSG00000262053	MBOAT7	0.024394	0.275443	0.459742
ENSG00000272809	MBOAT7	0.024394	0.275443	0.459742
ENSG00000273316	MBOAT7	0.024394	0.275443	0.459742
ENSG00000125551	PLGLB2	0.0244225	0.275575	1.39817
ENSG00000042088	TDP1	0.0244432	0.275618	0.406001
ENSG00000260549	MT1L	0.0244676	0.275703	0.783225
ENSG00000137843	PAK6	0.0245455	0.276273	-0.852776
ENSG00000136383	ALPK3	0.024552	0.276273	-0.850169
ENSG00000007402	CACNA2D2	0.0245826	0.276323	-1.66307
ENSG00000040199	PHLPP2	0.0246172	0.276323	0.40899
ENSG00000133243	BTBD2	0.0245988	0.276323	-0.414487
ENSG00000100320	RBFOX2	0.024624	0.276323	-0.307869
ENSG00000153157	SYCP2L	0.0246675	0.276621	-0.869123
ENSG00000218336	TENM3	0.0247746	0.277631	-1.02269
ENSG00000102158	MAGT1	0.0248094	0.277831	0.313667
ENSG00000269639	MAGT1	0.0248094	0.277831	0.313667
ENSG00000163565	IFI16	0.0250086	0.277835	-0.466588
ENSG00000115085	ZAP70	0.0248873	0.277835	0.626709
ENSG00000198203	SULT1C2	0.0249666	0.277835	-1.10719
ENSG00000135338	LCA5	0.0249299	0.277835	-0.447086
ENSG00000164483	SAMD3	0.0250144	0.277835	0.715301
ENSG00000188763	FZD9	0.0250148	0.277835	-1.12097
ENSG00000147231	CXorf57	0.0249587	0.277835	-0.96493
ENSG00000137106	GRHPR	0.0249424	0.277835	0.380463
ENSG00000070081	NUCB2	0.0248766	0.277835	0.394214
ENSG00000108381	ASPA	0.0248832	0.277835	-0.815206
ENSG00000006744	ELAC2	0.0250306	0.277835	0.332078
ENSG00000154016	GRAP	0.0248338	0.277835	-0.563433
ENSG00000141404	GNAL	0.024907	0.277835	-1.01445
ENSG00000263254	FZD9	0.0250148	0.277835	-1.12097
ENSG00000135069	PSAT1	0.0250831	0.278079	1.03396
ENSG00000176909	MAMSTR	0.0250866	0.278079	-0.946608
ENSG00000255833	TIFAB	0.0251293	0.278363	1.06307
ENSG00000115993	TRAK2	0.0252476	0.27863	-0.358388
ENSG00000233608	TWIST2	0.0252758	0.27863	-1.01661
ENSG00000168824	NSG1	0.0252895	0.27863	-1.10531
ENSG00000184347	SLIT3	0.0252897	0.27863	-0.833501
ENSG00000112655	PTK7	0.0252521	0.27863	-0.806188
ENSG00000140093	SERPINA10	0.0251942	0.27863	1.08962
ENSG00000169758	C15orf27	0.025281	0.27863	-0.865467
ENSG00000101194	SLC17A9	0.0251932	0.27863	1.01509
ENSG00000164078	MST1R	0.0253502	0.279036	-1.09354
ENSG00000133612	AGAP3	0.0253607	0.279036	-0.362278
ENSG00000124787	RPP40	0.0254181	0.27948	0.406287
ENSG00000068615	REEP1	0.025483	0.279688	-1.05361
ENSG00000114021	NIT2	0.0254884	0.279688	0.353822
ENSG00000152137	HSPB8	0.0254589	0.279688	-1.14769
ENSG00000131196	NFATC1	0.0255078	0.279714	-0.547678
ENSG00000213639	PPP1CB	0.0256022	0.280032	-0.307625
ENSG00000163599	CTLA4	0.0255849	0.280032	0.975106
ENSG00000118946	PCDH17	0.0255932	0.280032	-0.767088
ENSG00000072954	TMEM38A	0.0256054	0.280032	-1.02312
ENSG00000184584	TMEM173	0.0256395	0.280218	-0.461495
ENSG00000171368	TPPP	0.0256742	0.280409	-1.04995
ENSG00000137496	IL18BP	0.0256949	0.280448	0.485011
ENSG00000136002	ARHGEF4	0.0258234	0.280488	-1.25737
ENSG00000244115	DNAJC25-GNG10	0.025853	0.280488	0.387452
ENSG00000182771	GRID1	0.025829	0.280488	-0.982314
ENSG00000148824	MTG1	0.0257997	0.280488	0.332667
ENSG00000226268	RP11-61N20.3	0.0258494	0.280488	1.01597
ENSG00000173546	CSPG4	0.025821	0.280488	-1.02892
ENSG00000184860	SDR42E1	0.0257758	0.280488	1.17184
ENSG00000161544	CYGB	0.0257456	0.280488	-0.774955
ENSG00000125991	ERGIC3	0.02579	0.280488	0.304462
ENSG00000101255	TRIB3	0.0258816	0.280613	0.6068
ENSG00000162494	LRRC38	0.0259883	0.280777	-1.28052
ENSG00000163040	CCDC74A	0.0259491	0.280777	-0.9173
ENSG00000178568	ERBB4	0.0259998	0.280777	-1.31974
ENSG00000157087	ATP2B2	0.0259271	0.280777	-1.48826
ENSG00000106327	TFR2	0.0259688	0.280777	1.25257
ENSG00000140807	NKD1	0.0259984	0.280777	-0.880335
ENSG00000158008	EXTL1	0.0260387	0.280814	-1.30883
ENSG00000037280	FLT4	0.0260547	0.280814	-0.637256
ENSG00000071242	RPS6KA2	0.0260213	0.280814	-0.670498
ENSG00000008394	MGST1	0.0260892	0.281	1.44272
ENSG00000106144	CASP2	0.0261648	0.281457	-0.336134
ENSG00000172889	EGFL7	0.0261832	0.281457	-0.70887
ENSG00000179044	EXOC3L1	0.0261794	0.281457	-0.575349
ENSG00000198807	PAX9	0.0262852	0.282367	1.30499
ENSG00000136717	BIN1	0.0264604	0.282425	-0.666513
ENSG00000169860	P2RY1	0.026577	0.282425	-0.71143
ENSG00000205678	TECRL	0.026578	0.282425	-1.18562
ENSG00000173376	NDNF	0.0265758	0.282425	-1.56843
ENSG00000124313	IQSEC2	0.0265802	0.282425	-0.443984
ENSG00000125931	CITED1	0.0263617	0.282425	-1.04204
ENSG00000186354	C9orf47	0.0263128	0.282425	-0.888002
ENSG00000148516	ZEB1	0.0264507	0.282425	-0.44205
ENSG00000177283	FZD8	0.0263714	0.282425	-0.639171
ENSG00000110047	EHD1	0.0264883	0.282425	0.400253
ENSG00000128886	ELL3	0.0265636	0.282425	-0.808223
ENSG00000075461	CACNG4	0.0265649	0.282425	-1.97483
ENSG00000125877	ITPA	0.02644	0.282425	0.313876
ENSG00000101331	CCM2L	0.0263768	0.282425	-0.650044
ENSG00000273154	RP4-583P15.15	0.0264214	0.282425	0.64621
ENSG00000267534	S1PR2	0.0265679	0.282425	-0.731719
ENSG00000159110	IFNAR2	0.0265842	0.282425	0.330276
ENSG00000268372	IQSEC2	0.0265802	0.282425	-0.443984
ENSG00000142694	EVA1B	0.0266712	0.282431	-0.596237
ENSG00000117262	GPR89A	0.026659	0.282431	0.340217
ENSG00000115486	GGCX	0.0266404	0.282431	0.358466
ENSG00000234964	FABP5P7	0.0266563	0.282431	-0.804891
ENSG00000078304	PPP2R5C	0.0266441	0.282431	0.30679
ENSG00000264337	GPR89A	0.026659	0.282431	0.340217
ENSG00000138435	CHRNA1	0.0267482	0.28261	-2.0049
ENSG00000144445	KANSL1L	0.0267405	0.28261	-0.387752
ENSG00000137273	FOXF2	0.0267887	0.28261	-1.18287
ENSG00000184374	COLEC10	0.0267154	0.28261	1.36308
ENSG00000100811	YY1	0.026801	0.28261	0.310846
ENSG00000062038	CDH3	0.0267628	0.28261	-1.34549
ENSG00000173418	NAA20	0.026809	0.28261	0.303579
ENSG00000105996	HOXA2	0.0268327	0.282677	-0.903481
ENSG00000103018	CYB5B	0.0268504	0.282681	0.310864
ENSG00000211772	TRBC2	0.0268712	0.282718	0.973997
ENSG00000260881	TRBC2	0.0268712	0.282718	0.973997
ENSG00000185614	FAM212A	0.0269487	0.282987	-0.556448
ENSG00000113721	PDGFRB	0.0269486	0.282987	-0.639353
ENSG00000231205	ZNF826P	0.0269189	0.282987	-0.599886
ENSG00000066827	ZFAT	0.0270109	0.283276	-0.431009
ENSG00000138615	CILP	0.0270054	0.283276	-1.17946
ENSG00000165060	FXN	0.027076	0.283596	0.369176
ENSG00000196642	RABL6	0.0270712	0.283596	-0.302906
ENSG00000113212	PCDHB7	0.0271676	0.28419	-0.827413
ENSG00000184497	TMEM255B	0.0271611	0.28419	-0.663886
ENSG00000272845	PCDHB7	0.0271676	0.28419	-0.827413
ENSG00000090020	SLC9A1	0.027252	0.284892	-0.380989
ENSG00000175793	SFN	0.0272724	0.284923	-1.40818
ENSG00000141965	FEM1A	0.0273475	0.285525	-0.479058
ENSG00000198420	FAM115A	0.0274421	0.286329	-0.35546
ENSG00000164743	C8orf48	0.0275006	0.286757	-0.70833
ENSG00000050130	JKAMP	0.0275252	0.28683	0.310622
ENSG00000176783	RUFY1	0.0275691	0.287105	-0.316102
ENSG00000138135	CH25H	0.0278281	0.289618	-1.01654
ENSG00000240771	ARHGEF25	0.0278879	0.290056	-0.679711
ENSG00000150394	CDH8	0.0279369	0.290196	0.853381
ENSG00000140961	OSGIN1	0.0279219	0.290196	0.752184
ENSG00000189319	FAM53B	0.0279615	0.290267	-0.46733
ENSG00000250264	TAP2	0.0280212	0.290631	0.52699
ENSG00000204267	TAP2	0.0280212	0.290631	0.52699
ENSG00000110900	TSPAN11	0.0280321	0.290631	-1.29543
ENSG00000232326	TAP2	0.0280212	0.290631	0.52699
ENSG00000237599	TAP2	0.0280212	0.290631	0.52699
ENSG00000228582	TAP2	0.0280212	0.290631	0.52699
ENSG00000206235	TAP2	0.0280212	0.290631	0.52699
ENSG00000225967	TAP2	0.0280212	0.290631	0.52699
ENSG00000206299	TAP2	0.0280212	0.290631	0.52699
ENSG00000223481	TAP2	0.0280212	0.290631	0.52699
ENSG00000151692	RNF144A	0.0281044	0.290899	-0.702512
ENSG00000204472	AIF1	0.0280831	0.290899	0.516756
ENSG00000085741	WNT11	0.0281113	0.290899	-1.11259
ENSG00000235588	AIF1	0.0280831	0.290899	0.516756
ENSG00000235985	AIF1	0.0280831	0.290899	0.516756
ENSG00000237727	AIF1	0.0280831	0.290899	0.516756
ENSG00000206428	AIF1	0.0280831	0.290899	0.516756
ENSG00000234836	AIF1	0.0280831	0.290899	0.516756
ENSG00000180340	FZD2	0.0281706	0.291328	-0.846289
ENSG00000148358	GPR107	0.0282493	0.291957	-0.300749
ENSG00000269797	GPR107	0.0282493	0.291957	-0.300749
ENSG00000135063	FAM189A2	0.0282868	0.29216	-1.10282
ENSG00000158869	FCER1G	0.0283291	0.292412	0.491849
ENSG00000215914	MMP23A	0.0284495	0.292757	-1.42195
ENSG00000117090	SLAMF1	0.0286307	0.292757	0.812943
ENSG00000081052	COL4A4	0.0285104	0.292757	1.46898
ENSG00000073711	PPP2R3A	0.0284258	0.292757	-0.723068
ENSG00000176087	SLC35A4	0.0286311	0.292757	-0.299736
ENSG00000105928	DFNA5	0.0286017	0.292757	-0.620774
ENSG00000105993	DNAJB6	0.0284966	0.292757	-0.300392
ENSG00000198814	GK	0.0286273	0.292757	0.589673
ENSG00000166317	SYNPO2L	0.0284454	0.292757	-1.54195
ENSG00000066468	FGFR2	0.0285029	0.292757	-1.45388
ENSG00000075239	ACAT1	0.0285835	0.292757	0.507925
ENSG00000166428	PLD4	0.0286233	0.292757	-0.86044
ENSG00000124155	PIGT	0.0285576	0.292757	0.368817
ENSG00000188223	AC002398.9	0.028473	0.292757	-0.658717
ENSG00000160200	CBS	0.0285141	0.292757	1.07164
ENSG00000111679	PTPN6	0.0286545	0.292813	0.515925
ENSG00000268954	PTPN6	0.0286545	0.292813	0.515925
ENSG00000115556	PLCD4	0.0286784	0.292874	-0.999871
ENSG00000112562	SMOC2	0.0287493	0.29313	-1.09222
ENSG00000257923	CUX1	0.0287531	0.29313	-0.387267
ENSG00000197629	MPEG1	0.0287572	0.29313	0.526137
ENSG00000259938	CUX1	0.0287531	0.29313	-0.387267
ENSG00000175416	CLTB	0.028787	0.293136	-0.435375
ENSG00000213903	LTB4R	0.0287937	0.293136	0.533035
ENSG00000254122	PCDHGB7	0.0288223	0.293245	-0.748529
ENSG00000145864	GABRB2	0.0289033	0.2937	-1.33085
ENSG00000158560	DYNC1I1	0.0288955	0.2937	-0.850765
ENSG00000167470	MIDN	0.0289209	0.2937	-0.366578
ENSG00000127334	DYRK2	0.0289523	0.293836	-0.46186
ENSG00000211689	TRGC1	0.0290098	0.294237	0.824148
ENSG00000126790	L3HYPDH	0.0291323	0.29493	0.396032
ENSG00000104812	GYS1	0.0291256	0.29493	-0.502883
ENSG00000183785	TUBA8	0.0290981	0.29493	-0.846845
ENSG00000153446	C16orf89	0.0293636	0.297089	-1.63878
ENSG00000122497	NBPF14	0.0294116	0.29739	-0.558818
ENSG00000198829	SUCNR1	0.0294327	0.297419	0.749239
ENSG00000162878	PKDCC	0.0294926	0.297841	-0.799342
ENSG00000134243	SORT1	0.0295206	0.29794	-0.534715
ENSG00000234231	AC093616.4	0.0296554	0.298921	0.41871
ENSG00000007944	MYLIP	0.029691	0.298921	-0.486407
ENSG00000104427	ZC2HC1A	0.0296611	0.298921	-0.496099
ENSG00000122862	SRGN	0.0296886	0.298921	0.585713
ENSG00000128487	SPECC1	0.0297437	0.299137	-0.621068
ENSG00000101210	EEF1A2	0.0297491	0.299137	-2.39418
ENSG00000141542	RAB40B	0.029781	0.299275	-0.45539
ENSG00000172403	SYNPO2	0.0298306	0.299588	-1.28703
ENSG00000176826	FKBP9L	0.0299771	0.300456	-0.782547
ENSG00000156026	MCU	0.0299837	0.300456	-0.406989
ENSG00000156127	BATF	0.0299833	0.300456	0.692319
ENSG00000185052	SLC24A3	0.0299905	0.300456	-1.31205
ENSG00000165197	FIGF	0.0300681	0.300573	-1.47865
ENSG00000164684	ZNF704	0.0300757	0.300573	-0.731952
ENSG00000033800	PIAS1	0.0300731	0.300573	-0.340902
ENSG00000142156	COL6A1	0.0300232	0.300573	-0.65602
ENSG00000163623	NKX6-1	0.0301037	0.300669	-1.71233
ENSG00000135269	TES	0.0301229	0.300678	-0.576223
ENSG00000203747	FCGR3A	0.0301961	0.300857	0.691431
ENSG00000106537	TSPAN13	0.0301832	0.300857	-0.720876
ENSG00000068903	SIRT2	0.0301606	0.300857	-0.32553
ENSG00000171135	JAGN1	0.0302776	0.300936	0.323532
ENSG00000114859	CLCN2	0.0302764	0.300936	0.505856
ENSG00000107816	LZTS2	0.0302298	0.300936	-0.323112
ENSG00000119242	CCDC92	0.0302478	0.300936	-0.34342
ENSG00000131435	PDLIM4	0.0303739	0.301526	-0.782122
ENSG00000169136	ATF5	0.0303621	0.301526	0.697433
ENSG00000172543	CTSW	0.0304412	0.301852	0.676722
ENSG00000166825	ANPEP	0.0304437	0.301852	0.955413
ENSG00000131477	RAMP2	0.0305381	0.302604	-0.66405
ENSG00000104763	ASAH1	0.0306225	0.30289	-0.419007
ENSG00000154654	NCAM2	0.0306176	0.30289	1.22674
ENSG00000160191	PDE9A	0.0306166	0.30289	-0.700277
ENSG00000126895	AVPR2	0.0306613	0.303091	-1.29253
ENSG00000269623	AVPR2	0.0306613	0.303091	-1.29253
ENSG00000130479	MAP1S	0.0307479	0.303763	-0.385946
ENSG00000057704	TMCC3	0.0308057	0.304151	-0.614308
ENSG00000145708	CRHBP	0.0308822	0.304171	1.07878
ENSG00000129173	E2F8	0.030869	0.304171	-0.839723
ENSG00000050405	LIMA1	0.0308508	0.304171	0.51485
ENSG00000133106	EPSTI1	0.0308776	0.304171	0.601297
ENSG00000074855	ANO8	0.0309102	0.304264	-0.486388
ENSG00000121644	DESI2	0.0309385	0.304358	-0.403969
ENSG00000179715	PCED1B	0.0309881	0.304481	0.654785
ENSG00000239713	APOBEC3G	0.0309877	0.304481	0.471478
ENSG00000163568	AIM2	0.031037	0.304595	1.08719
ENSG00000147010	SH3KBP1	0.0310369	0.304595	-0.377968
ENSG00000163536	SERPINI1	0.0310744	0.30463	-0.632406
ENSG00000146574	CCZ1B	0.0311198	0.30463	-0.31834
ENSG00000050344	NFE2L3	0.031146	0.30463	0.656205
ENSG00000267368	UPK3BL	0.0311896	0.30463	0.596641
ENSG00000213930	GALT	0.0310982	0.30463	0.42478
ENSG00000258728	GALT	0.0310982	0.30463	0.42478
ENSG00000086475	SEPHS1	0.031103	0.30463	0.297849
ENSG00000139626	ITGB7	0.0311865	0.30463	0.674729
ENSG00000198695	MT-ND6	0.0311763	0.30463	0.556034
ENSG00000185250	PPIL6	0.0313823	0.3057	-0.69765
ENSG00000136295	TTYH3	0.0314387	0.3057	-0.509415
ENSG00000147697	GSDMC	0.0314675	0.3057	-1.0492
ENSG00000107937	GTPBP4	0.0314596	0.3057	0.325687
ENSG00000213402	PTPRCAP	0.0313842	0.3057	0.704948
ENSG00000180806	HOXC9	0.0314521	0.3057	-0.987213
ENSG00000150527	CTAGE5	0.0313842	0.3057	0.298754
ENSG00000101444	AHCY	0.0314049	0.3057	0.294157
ENSG00000099994	SUSD2	0.031407	0.3057	-0.954277
ENSG00000109220	CHIC2	0.0315185	0.305851	0.369221
ENSG00000128928	IVD	0.0315204	0.305851	0.383153
ENSG00000153310	FAM49B	0.0315964	0.306225	0.310046
ENSG00000165233	C9orf89	0.0315924	0.306225	-0.401372
ENSG00000163576	EFHB	0.031764	0.30641	-0.781491
ENSG00000163378	EOGT	0.0317842	0.30641	-0.4847
ENSG00000180015	RP11-756P10.3	0.0317052	0.30641	-0.878011
ENSG00000120725	SIL1	0.0317341	0.30641	0.328469
ENSG00000196440	ARMCX4	0.0317626	0.30641	-0.358194
ENSG00000140022	STON2	0.0316871	0.30641	-0.704908
ENSG00000179583	CIITA	0.0316362	0.30641	0.587889
ENSG00000258366	RTEL1	0.0317613	0.30641	0.388637
ENSG00000185666	SYN3	0.0317767	0.30641	-0.808577
ENSG00000268722	ARMCX4	0.0317626	0.30641	-0.358194
ENSG00000091879	ANGPT2	0.0318573	0.306783	-0.724515
ENSG00000124145	SDC4	0.0318604	0.306783	0.750004
ENSG00000173372	C1QA	0.0319662	0.307049	0.643276
ENSG00000189058	APOD	0.0320073	0.307049	-1.17922
ENSG00000163069	SGCB	0.032057	0.307049	-0.461971
ENSG00000008282	SYPL1	0.0320569	0.307049	-0.292617
ENSG00000148948	LRRC4C	0.0319471	0.307049	-1.3122
ENSG00000134909	ARHGAP32	0.031922	0.307049	-0.811621
ENSG00000259171	AL163636.6	0.0319831	0.307049	-1.24125
ENSG00000140986	RPL3L	0.0320305	0.307049	-1.3919
ENSG00000142453	CARM1	0.0319499	0.307049	-0.321363
ENSG00000121594	CD80	0.0321512	0.30777	0.819709
ENSG00000136261	BZW2	0.0322508	0.308543	-0.432568
ENSG00000172340	SUCLG2	0.0323425	0.309239	0.320025
ENSG00000171503	ETFDH	0.0324301	0.309354	0.367435
ENSG00000175857	GAPT	0.0324231	0.309354	-0.778495
ENSG00000185046	ANKS1B	0.0323805	0.309354	-0.790912
ENSG00000132003	ZSWIM4	0.0324186	0.309354	-0.457329
ENSG00000241399	CD302	0.0325099	0.309573	0.610669
ENSG00000122756	CNTFR	0.0324917	0.309573	-1.61354
ENSG00000081923	ATP8B1	0.0325046	0.309573	0.614879
ENSG00000267648	RP11-686D22.3	0.0325376	0.309657	-0.595685
ENSG00000111799	COL12A1	0.0327346	0.31135	-0.920621
ENSG00000196872	KIAA1211L	0.0327635	0.311414	-0.757174
ENSG00000243649	CFB	0.0328175	0.311414	1.41798
ENSG00000244255	CFB	0.0328175	0.311414	1.41798
ENSG00000101916	TLR8	0.0327881	0.311414	0.689822
ENSG00000198720	ANKRD13B	0.0327998	0.311414	-0.579311
ENSG00000242335	CFB	0.0328175	0.311414	1.41798
ENSG00000243570	CFB	0.0328175	0.311414	1.41798
ENSG00000239754	CFB	0.0328175	0.311414	1.41798
ENSG00000204359	CFB	0.0328175	0.311414	1.41798
ENSG00000241253	CFB	0.0328175	0.311414	1.41798
ENSG00000241534	CFB	0.0328175	0.311414	1.41798
ENSG00000197121	PGAP1	0.0329861	0.312832	-0.515128
ENSG00000130147	SH3BP4	0.0330113	0.31289	-0.483353
ENSG00000116260	QSOX1	0.0330801	0.312992	0.399907
ENSG00000170365	SMAD1	0.0330839	0.312992	-0.443292
ENSG00000064607	SUGP2	0.0330987	0.312992	-0.293192
ENSG00000167644	C19orf33	0.0330647	0.312992	-1.57706
ENSG00000214814	FER1L6	0.0331899	0.313492	-1.21603
ENSG00000161281	COX7A1	0.0331802	0.313492	-0.86678
ENSG00000054148	PHPT1	0.0332125	0.313525	-0.302719
ENSG00000143013	LMO4	0.0333149	0.314169	-0.426552
ENSG00000137309	HMGA1	0.0333192	0.314169	0.72864
ENSG00000048342	CC2D2A	0.0333543	0.314179	-0.356828
ENSG00000148143	ZNF462	0.0333586	0.314179	-0.578921
ENSG00000050030	KIAA2022	0.0333829	0.314226	-1.114
ENSG00000144746	ARL6IP5	0.0334598	0.314588	-0.32014
ENSG00000223547	ZNF844	0.033457	0.314588	-0.44193
ENSG00000137274	BPHL	0.0335369	0.315132	0.395548
ENSG00000119866	BCL11A	0.0336005	0.315547	-1.03545
ENSG00000128989	ARPP19	0.0336206	0.315555	-0.318322
ENSG00000184117	NIPSNAP1	0.0336902	0.316026	0.51382
ENSG00000254709	IGLL5	0.0337933	0.316812	1.89552
ENSG00000233404	FLJ20373	0.0338629	0.31689	-0.624798
ENSG00000111962	UST	0.034002	0.31689	-0.737156
ENSG00000137571	SLCO5A1	0.0339544	0.31689	-1.21592
ENSG00000050555	LAMC3	0.0340148	0.31689	-1.06158
ENSG00000025434	NR1H3	0.0339905	0.31689	0.521172
ENSG00000124181	PLCG1	0.0340101	0.31689	-0.355022
ENSG00000087510	TFAP2C	0.0338929	0.31689	-1.25287
ENSG00000213638	ADAT3	0.0339164	0.31689	-0.82752
ENSG00000104879	CKM	0.0338636	0.31689	-2.57857
ENSG00000040608	RTN4R	0.0339503	0.31689	-0.913603
ENSG00000100304	TTLL12	0.0339688	0.31689	0.338236
ENSG00000073754	CD5L	0.0340854	0.317367	1.4927
ENSG00000123843	C4BPB	0.0341408	0.317701	1.03812
ENSG00000160310	PRMT2	0.0341737	0.317827	-0.292086
ENSG00000131981	LGALS3	0.0342845	0.318676	-0.467264
ENSG00000169241	SLC50A1	0.0343593	0.319173	0.298987
ENSG00000147168	IL2RG	0.034377	0.319173	0.63357
ENSG00000148082	SHC3	0.0344361	0.319359	-0.918436
ENSG00000168004	HRASLS5	0.0344274	0.319359	-1.34043
ENSG00000166669	ATF7IP2	0.0344653	0.319449	0.655732
ENSG00000120756	PLS1	0.0345684	0.319498	0.851173
ENSG00000090776	EFNB1	0.0345218	0.319498	-0.55937
ENSG00000080854	IGSF9B	0.0345371	0.319498	-0.934729
ENSG00000152556	PFKM	0.0345523	0.319498	-0.676611
ENSG00000123159	GIPC1	0.0344958	0.319498	-0.3458
ENSG00000066735	KIF26A	0.0345892	0.31951	-0.934737
ENSG00000108187	PBLD	0.0347297	0.320562	0.631197
ENSG00000256616	RP11-815J4.6	0.0347422	0.320562	-0.826334
ENSG00000012174	MBTPS2	0.0347639	0.320581	0.355246
ENSG00000162591	MEGF6	0.0347963	0.320699	-1.03682
ENSG00000155893	ACPL2	0.0349711	0.321947	-0.466624
ENSG00000108576	SLC6A4	0.0349595	0.321947	-1.39057
ENSG00000188859	FAM78B	0.0350036	0.322064	-0.856711
ENSG00000169372	CRADD	0.0350451	0.322084	0.387337
ENSG00000184828	ZBTB7C	0.035036	0.322084	-1.0015
ENSG00000171388	APLN	0.0350985	0.322212	-0.85464
ENSG00000180787	ZFP3	0.035079	0.322212	-0.41043
ENSG00000075391	RASAL2	0.0351376	0.32239	-0.372607
ENSG00000122180	MYOG	0.0352608	0.322408	-1.56146
ENSG00000182551	ADI1	0.0353367	0.322408	0.445673
ENSG00000006607	FARP2	0.0353202	0.322408	0.471647
ENSG00000106366	SERPINE1	0.0353323	0.322408	1.11857
ENSG00000076554	TPD52	0.0352438	0.322408	0.788987
ENSG00000197555	SIPA1L1	0.0353028	0.322408	0.459809
ENSG00000211955	IGHV3-33	0.0353266	0.322408	1.77787
ENSG00000196712	NF1	0.035305	0.322408	-0.337297
ENSG00000166960	CCDC178	0.0351904	0.322408	-1.2868
ENSG00000100307	CBX7	0.0352213	0.322408	-0.479892
ENSG00000270565	IGHV3-33	0.0353266	0.322408	1.77787
[truncated: 15,974 more rows]

## Sheet: Figure3B
ID	NES.PRvNot	pvalue.PRvNot	p.adjust.PRvNot
HALLMARK_ADIPOGENESIS	0.926355	0.744939	0.866208
HALLMARK_ALLOGRAFT_REJECTION	2.68591	0.00383142	0.0115435
HALLMARK_ANDROGEN_RESPONSE	1.20452	0.0974729	0.168057
HALLMARK_ANGIOGENESIS	-1.30992	0.113306	0.188843
HALLMARK_APICAL_JUNCTION	-1.50401	0.00133745	0.0095532
HALLMARK_APICAL_SURFACE	-1.33028	0.0940359	0.167921
HALLMARK_APOPTOSIS	1.22603	0.0461957	0.0923913
HALLMARK_BILE_ACID_METABOLISM	1.47754	0.00364964	0.0115435
HALLMARK_CHOLESTEROL_HOMEOSTASIS	2.06264	0.000994036	0.0095532
HALLMARK_COAGULATION	-1.15114	0.221842	0.316916
HALLMARK_COMPLEMENT	1.76199	0.00401606	0.0115435
HALLMARK_DNA_REPAIR	0.527923	1	1
HALLMARK_E2F_TARGETS	-0.545755	0.999898	1
HALLMARK_EPITHELIAL_MESENCHYMAL_TRANSITION	-1.78699	0.000102239	0.00208047
HALLMARK_ESTROGEN_RESPONSE_EARLY	-1.31641	0.0286418	0.0596705
HALLMARK_ESTROGEN_RESPONSE_LATE	-1.32067	0.0266351	0.0579025
HALLMARK_FATTY_ACID_METABOLISM	1.63266	0.00228833	0.0115435
HALLMARK_G2M_CHECKPOINT	-0.780037	0.904635	0.969158
HALLMARK_GLYCOLYSIS	-0.827906	0.841495	0.956244
HALLMARK_HEDGEHOG_SIGNALING	-1.93689	0.000124828	0.00208047
HALLMARK_HEME_METABOLISM	-0.772926	0.911008	0.969158
HALLMARK_HYPOXIA	-1.17004	0.156996	0.253219
HALLMARK_IL2_STAT5_SIGNALING	1.15157	0.0701754	0.134953
HALLMARK_IL6_JAK_STAT3_SIGNALING	1.92147	0.00110865	0.0095532
HALLMARK_INFLAMMATORY_RESPONSE	1.52467	0.00401606	0.0115435
HALLMARK_INTERFERON_ALPHA_RESPONSE	2.35398	0.00129702	0.0095532
HALLMARK_INTERFERON_GAMMA_RESPONSE	2.63135	0.0044843	0.0115435
HALLMARK_KRAS_SIGNALING_DN	-1.38048	0.0216141	0.049123
HALLMARK_KRAS_SIGNALING_UP	-0.999866	0.497741	0.622177
HALLMARK_MITOTIC_SPINDLE	-0.910811	0.702363	0.836146
HALLMARK_MTORC1_SIGNALING	2.1105	0.00444444	0.0115435
HALLMARK_MYC_TARGETS_V1	1.14426	0.0803571	0.14881
HALLMARK_MYC_TARGETS_V2	1.67939	0.00236407	0.0115435
HALLMARK_MYOGENESIS	-2.34748	0.000103061	0.00208047
HALLMARK_NOTCH_SIGNALING	-1.14354	0.287729	0.399624
HALLMARK_OXIDATIVE_PHOSPHORYLATION	1.33274	0.00401606	0.0115435
HALLMARK_P53_PATHWAY	-1.0037	0.490003	0.622177
HALLMARK_PANCREAS_BETA_CELLS	-1.24639	0.192162	0.282591
HALLMARK_PEROXISOME	1.55917	0.00243309	0.0115435
HALLMARK_PI3K_AKT_MTOR_SIGNALING	-0.682093	0.958248	0.998175
HALLMARK_PROTEIN_SECRETION	1.00713	0.407263	0.535873
HALLMARK_REACTIVE_OXYGEN_SPECIES_PATHWAY	1.6996	0.00461741	0.0115435
HALLMARK_SPERMATOGENESIS	-0.741742	0.896374	0.969158
HALLMARK_TGF_BETA_SIGNALING	-1.21441	0.179267	0.271617
HALLMARK_TNFA_SIGNALING_VIA_NFKB	1.28363	0.00446429	0.0115435
HALLMARK_UNFOLDED_PROTEIN_RESPONSE	1.35896	0.0192593	0.0458554
HALLMARK_UV_RESPONSE_DN	-0.97538	0.545226	0.66491
HALLMARK_UV_RESPONSE_UP	-1.06457	0.351777	0.475374
HALLMARK_WNT_BETA_CATENIN_SIGNALING	-1.23558	0.172026	0.268791
HALLMARK_XENOBIOTIC_METABOLISM	2.19885	0.00323625	0.0115435

## Sheet: Figure3C
SampleID	PatientID	SampleTimepoint	Cohort	BestResponse	SixMonth	Allograft Rejection	Apical Junction	Bile Acid Metabolism	Cholesterol Homeostasis	Complement	Epithelial Mesenchymal Transition	Fatty Acid Metabolism	Hedgehog Signaling	Il6 Jak Stat3 Signaling	Interferon Alpha Response	Kras Signaling Dn	Myc Targets V2	Myogenesis	Peroxisome	Xenobiotic Metabolism
C-001528;Baseline	C-001528	Baseline	UPS/MFH/High Grade MFS	PD	0	0.592038	0.651328	0.704322	0.831532	0.736415	1.01712	0.921938	0.492195	0.709149	0.948747	0.221486	0.931404	0.560328	0.891734	0.723343
C-001528;On-Treatment	C-001528	On-Treatment	UPS/MFH/High Grade MFS	PD	0	0.607329	0.648558	0.706424	0.828398	0.737363	1.01376	0.921142	0.493038	0.718299	0.991815	0.225638	0.925534	0.560433	0.893673	0.718629
C-001613;Baseline	C-001613	Baseline	UPS/MFH/High Grade MFS	PD	NA	NA	NA	NA	NA	NA	NA	NA	NA	NA	NA	NA	NA	NA	NA	NA
C-002766;Baseline	C-002766	Baseline	Chondrosarcoma	PD	NA	NA	NA	NA	NA	NA	NA	NA	NA	NA	NA	NA	NA	NA	NA	NA
C-002784;Baseline	C-002784	Baseline	Chondrosarcoma	PD	NA	NA	NA	NA	NA	NA	NA	NA	NA	NA	NA	NA	NA	NA	NA	NA
C-002784;On-Treatment	C-002784	On-Treatment	Chondrosarcoma	PD	NA	NA	NA	NA	NA	NA	NA	NA	NA	NA	NA	NA	NA	NA	NA	NA
C-0L7M3J;Baseline	C-0L7M3J	Baseline	Chondrosarcoma	SD	NA	NA	NA	NA	NA	NA	NA	NA	NA	NA	NA	NA	NA	NA	NA	NA
C-0L7M3J;On-Treatment	C-0L7M3J	On-Treatment	Chondrosarcoma	SD	NA	NA	NA	NA	NA	NA	NA	NA	NA	NA	NA	NA	NA	NA	NA	NA
C-0WEUU3;Baseline	C-0WEUU3	Baseline	Liposarcoma	PD	NA	NA	NA	NA	NA	NA	NA	NA	NA	NA	NA	NA	NA	NA	NA	NA
C-0WEUU3;On-Treatment	C-0WEUU3	On-Treatment	Liposarcoma	PD	NA	NA	NA	NA	NA	NA	NA	NA	NA	NA	NA	NA	NA	NA	NA	NA
C-1LM4EJ;Baseline	C-1LM4EJ	Baseline	Other	SD	1	0.519136	0.653233	0.703689	0.804644	0.771817	0.906899	0.902702	0.509106	0.648889	0.958999	0.318199	0.885303	0.642126	0.892842	0.722599
C-1LM4EJ;On-Treatment	C-1LM4EJ	On-Treatment	Other	SD	1	0.725001	0.655638	0.695024	0.791264	0.841115	0.897615	0.893532	0.523858	0.764313	1.05995	0.290803	0.870471	0.628689	0.883883	0.720678
C-1PCN42;Baseline	C-1PCN42	Baseline	UPS/MFH/High Grade MFS	PR	1	0.874144	0.688278	0.729966	0.830592	0.966128	0.976335	0.918352	0.428915	0.888769	1.09274	0.271474	0.886504	0.546645	0.903627	0.781205
C-1PCN42;On-Treatment	C-1PCN42	On-Treatment	UPS/MFH/High Grade MFS	PR	NA	NA	NA	NA	NA	NA	NA	NA	NA	NA	NA	NA	NA	NA	NA	NA
C-20FDCU;Baseline	C-20FDCU	Baseline	Other	PD	0	0.681942	0.683578	0.720793	0.776537	0.899811	0.985858	0.916469	0.414017	0.774982	1.04486	0.335851	0.837573	0.66116	0.88065	0.791414
C-20FDCU;On-Treatment	C-20FDCU	On-Treatment	Other	PD	0	0.748444	0.695162	0.76407	0.832542	0.893848	0.987873	0.955481	0.403537	0.81448	1.01272	0.334577	0.848307	0.645492	0.918902	0.802477
C-20LTFP;Baseline	C-20LTFP	Baseline	Chondrosarcoma	PD	0	0.679909	0.720957	0.691796	0.76817	0.835947	1.04145	0.924022	0.508745	0.765492	0.96488	0.357119	0.921717	0.658464	0.880684	0.758875
C-20LTFP;On-Treatment	C-20LTFP	On-Treatment	Chondrosarcoma	PD	0	0.684403	0.706781	0.685693	0.789784	0.810701	1.03169	0.914979	0.547035	0.759703	0.947697	0.357728	0.952857	0.629409	0.873557	0.739124
C-26NK0F;Baseline	C-26NK0F	Baseline	Osteosarcoma	PD	0	0.479633	0.69629	0.688071	0.8112	0.686859	0.968824	0.912173	0.576917	0.591894	0.843371	0.368116	0.91355	0.679208	0.878151	0.712926
C-26NK0F;On-Treatment	C-26NK0F	On-Treatment	Osteosarcoma	PD	0	0.460185	0.706184	0.684763	0.78163	0.672373	0.952093	0.889353	0.484078	0.588781	0.878393	0.382099	0.892807	0.677681	0.882275	0.71374
C-2EE23U;Baseline	C-2EE23U	Baseline	UPS/MFH/High Grade MFS	PD	0	0.64659	0.70648	0.708043	0.795499	0.792849	1.03423	0.926754	0.560769	0.727573	0.970055	0.331381	0.908379	0.59895	0.893529	0.75174
C-2EE23U;On-Treatment	C-2EE23U	On-Treatment	UPS/MFH/High Grade MFS	PD	NA	NA	NA	NA	NA	NA	NA	NA	NA	NA	NA	NA	NA	NA	NA	NA
C-2FPL8C;Baseline	C-2FPL8C	Baseline	Angiosarcoma	PD	0	0.585066	0.705364	0.934949	0.948974	0.846131	0.792053	1.04708	0.360905	0.718729	0.963795	0.393851	0.859262	0.801505	1.0077	1.03491
C-2FPL8C;On-Treatment	C-2FPL8C	On-Treatment	Angiosarcoma	PD	NA	NA	NA	NA	NA	NA	NA	NA	NA	NA	NA	NA	NA	NA	NA	NA
C-2M22RC;Baseline	C-2M22RC	Baseline	Angiosarcoma	PR	1	0.683331	0.470865	1.06876	0.996909	0.915281	0.517677	1.13312	0.195925	0.779419	1.03463	0.189546	0.860396	0.422458	1.12629	1.14692
C-2M22RC;On-Treatment	C-2M22RC	On-Treatment	Angiosarcoma	PR	1	0.769547	0.488752	1.09376	1.07134	0.935565	0.635514	1.15306	0.226031	0.826306	1.00763	0.227947	0.834397	0.405064	1.14169	1.16838
C-322N7U;Baseline	C-322N7U	Baseline	Liposarcoma	PD	0	0.760059	0.683368	0.698688	0.80566	0.869785	1.00908	0.880173	0.500907	0.779141	1.02164	0.259945	0.845003	0.60307	0.877464	0.707915
C-322N7U;On-Treatment	C-322N7U	On-Treatment	Liposarcoma	PD	0	0.792563	0.677678	0.704632	0.842782	0.874279	1.00837	0.895638	0.478782	0.813454	1.06771	0.261899	0.866296	0.592447	0.876312	0.70745
C-358579;Baseline	C-358579	Baseline	Osteosarcoma	PD	0	0.420896	0.643257	0.684448	0.823847	0.699999	0.972775	0.897168	0.526629	0.576213	0.953966	0.332711	0.916213	0.667711	0.900187	0.734707
C-358579;On-Treatment	C-358579	On-Treatment	Osteosarcoma	PD	0	0.41085	0.64976	0.689563	0.820907	0.681439	0.938062	0.884283	0.496194	0.566246	0.886885	0.328893	0.925444	0.683944	0.894539	0.727854
C-3YRFE6;Baseline	C-3YRFE6	Baseline	Angiosarcoma	SD	NA	NA	NA	NA	NA	NA	NA	NA	NA	NA	NA	NA	NA	NA	NA	NA
C-3YRFE6;On-Treatment	C-3YRFE6	On-Treatment	Angiosarcoma	SD	0	0.784666	0.718548	0.722651	0.828798	0.92192	1.01394	0.901661	0.471667	0.844652	1.11423	0.353318	0.868048	0.628764	0.868382	0.791601
C-44CDAN;Baseline	C-44CDAN	Baseline	UPS/MFH/High Grade MFS	PD	0	0.520928	0.730925	0.659196	0.781544	0.764366	1.03538	0.872591	0.498226	0.685423	0.832915	0.346779	0.887472	0.698286	0.839404	0.7079
C-44CDAN;On-Treatment	C-44CDAN	On-Treatment	UPS/MFH/High Grade MFS	PD	0	0.609191	0.711934	0.655368	0.758556	0.802697	1.03358	0.876858	0.473956	0.70103	0.883367	0.335566	0.859499	0.68293	0.815647	0.725045
C-46JU8E;Baseline	C-46JU8E	Baseline	UPS/MFH/High Grade MFS	SD	0	0.846157	0.638513	0.756706	0.798375	0.929776	0.919041	0.9565	0.401139	0.85579	1.02896	0.294652	0.899303	0.653934	0.912637	0.803325
C-46JU8E;On-Treatment	C-46JU8E	On-Treatment	UPS/MFH/High Grade MFS	SD	0	0.913851	0.670338	0.790833	0.821577	0.963219	0.922282	0.966454	0.406586	0.864308	1.07247	0.354861	0.776896	0.618156	0.911798	0.818393
C-46JU8E;Progression	C-46JU8E	Progression	UPS/MFH/High Grade MFS	SD	NA	NA	NA	NA	NA	NA	NA	NA	NA	NA	NA	NA	NA	NA	NA	NA
C-4D26R8;Baseline	C-4D26R8	Baseline	Leiomyosarcoma	PD	NA	NA	NA	NA	NA	NA	NA	NA	NA	NA	NA	NA	NA	NA	NA	NA
C-4D26R8;On-Treatment	C-4D26R8	On-Treatment	Leiomyosarcoma	PD	NA	NA	NA	NA	NA	NA	NA	NA	NA	NA	NA	NA	NA	NA	NA	NA
C-4DV3D5;Baseline	C-4DV3D5	Baseline	Osteosarcoma	PD	0	0.686459	0.72065	0.753406	0.802747	0.896455	0.973025	0.910748	0.499844	0.801225	1.03027	0.395016	0.833292	0.902387	0.912203	0.756558
C-4DV3D5;On-Treatment	C-4DV3D5	On-Treatment	Osteosarcoma	PD	0	0.873523	0.711161	0.745808	0.767266	0.951167	0.882444	0.900753	0.502828	0.842532	1.11116	0.379097	0.792552	0.892029	0.903556	0.743573
C-4J9RUE;Baseline	C-4J9RUE	Baseline	UPS/MFH/High Grade MFS	SD	NA	NA	NA	NA	NA	NA	NA	NA	NA	NA	NA	NA	NA	NA	NA	NA
C-4J9RUE;On-Treatment	C-4J9RUE	On-Treatment	UPS/MFH/High Grade MFS	SD	NA	NA	NA	NA	NA	NA	NA	NA	NA	NA	NA	NA	NA	NA	NA	NA
C-4PEVTX;Baseline	C-4PEVTX	Baseline	UPS/MFH/High Grade MFS	PR	NA	0.818593	0.608619	0.754948	0.9007	0.914429	0.891428	0.940353	0.439577	0.881902	1.01479	0.239331	0.903076	0.49942	0.924956	0.791982
C-556AL5;Baseline	C-556AL5	Baseline	Liposarcoma	SD	NA	0.744406	0.765268	0.700424	0.711078	0.903649	0.985643	0.902899	0.560396	0.832142	1.0066	0.443483	0.789279	0.998078	0.851349	0.768997
C-556AL5;On-Treatment	C-556AL5	On-Treatment	Liposarcoma	SD	NA	0.831949	0.695623	0.712432	0.733682	0.949697	0.970246	0.906857	0.456549	0.895588	1.05168	0.304172	0.815589	0.637554	0.864239	0.803399
C-6PL9CN;Baseline	C-6PL9CN	Baseline	Angiosarcoma	SD	1	0.585022	0.738045	0.740615	0.772653	0.782689	0.881405	0.914002	0.552563	0.658229	0.952447	0.501362	0.854224	1.0626	0.904444	0.708816
C-6PL9CN;On-Treatment	C-6PL9CN	On-Treatment	Angiosarcoma	SD	1	0.690194	0.697486	0.728313	0.720824	0.807505	0.733265	0.89184	0.553	0.704721	1.01056	0.474482	0.85146	1.07394	0.883886	0.702431
C-6RJP70;Baseline	C-6RJP70	Baseline	Other	PD	0	0.573694	0.727069	0.735666	0.790381	0.756847	1.05578	0.87998	0.560975	0.680868	0.965002	0.317766	0.889631	0.665908	0.860838	0.750857
C-6RJP70;On-Treatment	C-6RJP70	On-Treatment	Other	PD	0	0.760272	0.776143	0.727198	0.775798	0.862642	0.977801	0.87549	0.568345	0.801166	1.02467	0.386775	0.916822	0.944376	0.852812	0.7373
C-706775;Baseline	C-706775	Baseline	Leiomyosarcoma	PD	NA	NA	NA	NA	NA	NA	NA	NA	NA	NA	NA	NA	NA	NA	NA	NA
C-706775;On-Treatment	C-706775	On-Treatment	Leiomyosarcoma	PD	NA	NA	NA	NA	NA	NA	NA	NA	NA	NA	NA	NA	NA	NA	NA	NA
C-70K997;Baseline	C-70K997	Baseline	Small Blue Round Cell	PD	0	0.426308	0.549189	0.769768	0.801361	0.565251	0.674078	0.892552	0.444575	0.509652	0.716634	0.304011	0.868389	0.619014	0.928943	0.654273
C-70K997;On-Treatment	C-70K997	On-Treatment	Small Blue Round Cell	PD	NA	NA	NA	NA	NA	NA	NA	NA	NA	NA	NA	NA	NA	NA	NA	NA
C-8UJKAR;Baseline	C-8UJKAR	Baseline	Leiomyosarcoma	SD	NA	NA	NA	NA	NA	NA	NA	NA	NA	NA	NA	NA	NA	NA	NA	NA
C-8UJKAR;On-Treatment	C-8UJKAR	On-Treatment	Leiomyosarcoma	SD	NA	NA	NA	NA	NA	NA	NA	NA	NA	NA	NA	NA	NA	NA	NA	NA
C-ADELNY;Baseline	C-ADELNY	Baseline	Chondrosarcoma	PD	NA	NA	NA	NA	NA	NA	NA	NA	NA	NA	NA	NA	NA	NA	NA	NA
C-ADELNY;On-Treatment	C-ADELNY	On-Treatment	Chondrosarcoma	PD	0	0.609468	0.550743	0.671768	0.728301	0.795399	0.779148	0.894424	0.312135	0.712139	0.931058	0.168381	1.03984	0.455896	0.827163	0.718294
C-AN0CUK;Baseline	C-AN0CUK	Baseline	Liposarcoma	SD	NA	NA	NA	NA	NA	NA	NA	NA	NA	NA	NA	NA	NA	NA	NA	NA
C-AN0CUK;On-Treatment	C-AN0CUK	On-Treatment	Liposarcoma	SD	1	0.925417	0.650512	0.749389	0.834315	0.960241	0.922959	0.919688	0.442123	0.968596	1.14499	0.294387	0.851383	0.591801	0.890561	0.791916
C-C1XA6T;Baseline	C-C1XA6T	Baseline	Other	PD	NA	NA	NA	NA	NA	NA	NA	NA	NA	NA	NA	NA	NA	NA	NA	NA
C-C1XA6T;On-Treatment	C-C1XA6T	On-Treatment	Other	PD	0	0.620805	0.742908	0.770045	0.729506	0.783726	0.959672	0.919565	0.652452	0.691074	0.858981	0.559072	0.854635	1.08814	0.836744	0.754104
C-CPRNJ2;Baseline	C-CPRNJ2	Baseline	ASPS	PD	0	0.562696	0.619917	0.774188	0.77799	0.800044	0.841807	0.962243	0.474091	0.685005	0.900024	0.278663	0.84933	0.651551	0.963913	0.815374
C-CPRNJ2;On-Treatment	C-CPRNJ2	On-Treatment	ASPS	PD	0	0.607403	0.603573	0.75903	0.768149	0.814514	0.794763	0.946813	0.47617	0.712127	0.922281	0.282787	0.841498	0.64812	0.959848	0.803456
C-CTK666;Baseline	C-CTK666	Baseline	Leiomyosarcoma	SD	0	0.502001	0.732626	0.739255	0.794281	0.702151	0.943854	0.92145	0.473909	0.589205	0.899091	0.339444	0.851294	0.733443	0.879613	0.700283
C-CTK666;On-Treatment	C-CTK666	On-Treatment	Leiomyosarcoma	SD	NA	NA	NA	NA	NA	NA	NA	NA	NA	NA	NA	NA	NA	NA	NA	NA
C-D3KFD5;Baseline	C-D3KFD5	Baseline	Small Blue Round Cell	PD	NA	NA	NA	NA	NA	NA	NA	NA	NA	NA	NA	NA	NA	NA	NA	NA
C-D3KFD5;On-Treatment	C-D3KFD5	On-Treatment	Small Blue Round Cell	PD	NA	NA	NA	NA	NA	NA	NA	NA	NA	NA	NA	NA	NA	NA	NA	NA
C-E36838;Baseline	C-E36838	Baseline	Chondrosarcoma	PD	0	0.73594	0.724814	0.761574	0.844855	0.843462	1.00207	0.97499	0.463938	0.731274	0.963929	0.3768	0.78888	0.673582	0.916972	0.783804
C-E36838;On-Treatment	C-E36838	On-Treatment	Chondrosarcoma	PD	NA	NA	NA	NA	NA	NA	NA	NA	NA	NA	NA	NA	NA	NA	NA	NA
C-EJA7N2;Baseline	C-EJA7N2	Baseline	Leiomyosarcoma	SD	NA	NA	NA	NA	NA	NA	NA	NA	NA	NA	NA	NA	NA	NA	NA	NA
C-F8KXJU;Baseline	C-F8KXJU	Baseline	Chondrosarcoma	PD	NA	NA	NA	NA	NA	NA	NA	NA	NA	NA	NA	NA	NA	NA	NA	NA
C-F8KXJU;On-Treatment	C-F8KXJU	On-Treatment	Chondrosarcoma	PD	NA	NA	NA	NA	NA	NA	NA	NA	NA	NA	NA	NA	NA	NA	NA	NA
C-FN268L;Baseline	C-FN268L	Baseline	Liposarcoma	SD	1	0.663847	0.692623	0.717871	0.720808	0.833947	0.893049	0.899105	0.434021	0.787033	1.05328	0.328666	0.813789	0.674049	0.839062	0.76571
C-FN268L;On-Treatment	C-FN268L	On-Treatment	Liposarcoma	SD	1	0.690169	0.708903	0.728075	0.735231	0.841325	0.905581	0.905571	0.449707	0.786212	1.03297	0.363851	0.814334	0.695071	0.852501	0.748494
C-H7RF5A;Baseline	C-H7RF5A	Baseline	Chondrosarcoma	PR	1	0.687505	0.683374	0.722931	0.810911	0.827771	0.933707	0.915758	0.389912	0.776602	0.965447	0.275577	0.9346	0.753059	0.928224	0.759418
C-H7RF5A;On-Treatment	C-H7RF5A	On-Treatment	Chondrosarcoma	PR	1	0.866798	0.721837	0.741246	0.756535	0.912701	1.05318	0.905437	0.433419	0.845106	1.0526	0.354104	0.795617	0.702189	0.858894	0.774447
C-H7RF5A;Progression	C-H7RF5A	Progression	Chondrosarcoma	PR	NA	NA	NA	NA	NA	NA	NA	NA	NA	NA	NA	NA	NA	NA	NA	NA
C-H896LA;Baseline	C-H896LA	Baseline	Liposarcoma	SD	0	0.613785	0.75578	0.669579	0.758494	0.785482	1.05732	0.878354	0.556507	0.705989	0.956053	0.430887	0.852936	0.989337	0.845999	0.729281
C-H896LA;On-Treatment	C-H896LA	On-Treatment	Liposarcoma	SD	0	0.544564	0.701581	0.649833	0.784738	0.723345	1.03243	0.871672	0.515309	0.672395	0.965098	0.361254	0.861807	0.777479	0.841002	0.701086
C-HFHK04;Baseline	C-HFHK04	Baseline	Leiomyosarcoma	PD	NA	NA	NA	NA	NA	NA	NA	NA	NA	NA	NA	NA	NA	NA	NA	NA
C-HMPJVW;Baseline	C-HMPJVW	Baseline	Osteosarcoma	PD	NA	NA	NA	NA	NA	NA	NA	NA	NA	NA	NA	NA	NA	NA	NA	NA
C-HMPJVW;On-Treatment	C-HMPJVW	On-Treatment	Osteosarcoma	PD	NA	NA	NA	NA	NA	NA	NA	NA	NA	NA	NA	NA	NA	NA	NA	NA
C-J0AW9Y;Baseline	C-J0AW9Y	Baseline	Small Blue Round Cell	PD	0	0.407072	0.680295	0.707158	0.9131	0.622959	0.812098	0.905432	0.70401	0.490212	0.770076	0.462252	0.978286	0.574678	0.875895	0.697741
C-J0AW9Y;On-Treatment	C-J0AW9Y	On-Treatment	Small Blue Round Cell	PD	0	0.484572	0.660572	0.725045	0.88944	0.674221	0.768543	0.922009	0.609294	0.491297	0.823238	0.451726	0.981312	0.558987	0.884629	0.724109
C-J0UH5P;Baseline	C-J0UH5P	Baseline	ASPS	SD	NA	NA	NA	NA	NA	NA	NA	NA	NA	NA	NA	NA	NA	NA	NA	NA
C-J0UH5P;On-Treatment	C-J0UH5P	On-Treatment	ASPS	SD	1	0.672888	0.678151	0.761243	0.74161	0.827147	0.849171	0.93522	0.409427	0.742203	0.959432	0.291689	0.842153	0.691491	0.930264	0.805152
C-JNLDDC;Baseline	C-JNLDDC	Baseline	Other	PD	0	0.583656	0.715239	0.675795	0.760797	0.712196	0.922679	0.880648	0.655168	0.632636	0.89135	0.367726	0.832561	0.696754	0.802764	0.701269
C-JNLDDC;On-Treatment	C-JNLDDC	On-Treatment	Other	PD	NA	NA	NA	NA	NA	NA	NA	NA	NA	NA	NA	NA	NA	NA	NA	NA
C-K61C9C;Baseline	C-K61C9C	Baseline	Liposarcoma	SD	NA	NA	NA	NA	NA	NA	NA	NA	NA	NA	NA	NA	NA	NA	NA	NA
C-K61C9C;On-Treatment	C-K61C9C	On-Treatment	Liposarcoma	SD	NA	NA	NA	NA	NA	NA	NA	NA	NA	NA	NA	NA	NA	NA	NA	NA
C-K9P277;Baseline	C-K9P277	Baseline	Osteosarcoma	PD	NA	NA	NA	NA	NA	NA	NA	NA	NA	NA	NA	NA	NA	NA	NA	NA
C-K9P277;On-Treatment	C-K9P277	On-Treatment	Osteosarcoma	PD	NA	NA	NA	NA	NA	NA	NA	NA	NA	NA	NA	NA	NA	NA	NA	NA
C-K9U229;Baseline	C-K9U229	Baseline	Chondrosarcoma	PD	0	0.689035	0.76294	0.727398	0.766608	0.874566	1.06571	0.89499	0.50831	0.759537	0.97399	0.394144	0.809891	0.722736	0.874699	0.764295
C-L7C8JC;Baseline	C-L7C8JC	Baseline	Liposarcoma	SD	0	0.638601	0.6879	0.716833	0.812511	0.840724	0.943235	0.902463	0.472676	0.718826	1.07171	0.352611	0.884658	0.697727	0.858519	0.745177
C-L7C8JC;On-Treatment	C-L7C8JC	On-Treatment	Liposarcoma	SD	0	0.804176	0.676443	0.716083	0.767049	0.912197	0.887381	0.889413	0.428856	0.805011	1.08788	0.355605	0.872266	0.684785	0.833401	0.775426
C-L7M7WP;Baseline	C-L7M7WP	Baseline	Leiomyosarcoma	PR	1	0.734882	0.579799	0.775338	0.9706	0.88918	0.787062	0.951124	0.27189	0.743891	1.03781	0.273071	0.842803	0.622695	0.946624	0.79814
C-L7M7WP;On-Treatment	C-L7M7WP	On-Treatment	Leiomyosarcoma	PR	1	0.734953	0.663151	0.896146	1.03491	0.895535	0.829527	1.06256	0.479041	0.747642	0.98823	0.342641	0.869318	0.618226	1.06147	0.849969
C-LCR6NT;Baseline	C-LCR6NT	Baseline	Angiosarcoma	PR	NA	NA	NA	NA	NA	NA	NA	NA	NA	NA	NA	NA	NA	NA	NA	NA
C-LCR6NT;On-Treatment	C-LCR6NT	On-Treatment	Angiosarcoma	PR	1	0.787961	0.531658	0.77164	0.868267	0.841897	0.594757	0.931266	0.352925	0.768092	1.00767	0.189869	1.0259	0.449017	0.928532	0.739047
C-LND16D;Baseline	C-LND16D	Baseline	Other	SD	NA	NA	NA	NA	NA	NA	NA	NA	NA	NA	NA	NA	NA	NA	NA	NA
C-LND16D;On-Treatment	C-LND16D	On-Treatment	Other	SD	NA	NA	NA	NA	NA	NA	NA	NA	NA	NA	NA	NA	NA	NA	NA	NA
C-LX87X3;Baseline	C-LX87X3	Baseline	Liposarcoma	PD	0	0.579115	0.684057	0.715872	0.805656	0.790415	0.927275	0.912754	0.466863	0.710015	1.00041	0.282896	0.851087	0.633689	0.903472	0.728668
C-LX87X3;On-Treatment	C-LX87X3	On-Treatment	Liposarcoma	PD	0	0.573301	0.644814	0.70294	0.763439	0.774891	0.907025	0.895098	0.497499	0.663187	0.963355	0.276819	0.802013	0.614527	0.877523	0.703852
C-MAT890;Baseline	C-MAT890	Baseline	Osteosarcoma	PD	0	0.544907	0.73427	0.664461	0.79186	0.706849	0.98882	0.883826	0.581229	0.663728	0.886146	0.382945	0.848176	0.810688	0.869358	0.667366
C-MVMX43;Baseline	C-MVMX43	Baseline	Osteosarcoma	PD	0	0.818457	0.720264	0.784944	0.844986	0.932691	0.963453	0.951162	0.452806	0.808329	1.03326	0.348688	0.75994	0.692035	0.920636	0.792024
C-MVMX43;On-Treatment	C-MVMX43	On-Treatment	Osteosarcoma	PD	0	0.613441	0.790456	0.714586	0.778316	0.778318	1.02398	0.888338	0.592481	0.694229	0.891515	0.390866	0.85078	0.828478	0.872834	0.718821
C-N4N2FL;Baseline	C-N4N2FL	Baseline	Liposarcoma	SD	NA	NA	NA	NA	NA	NA	NA	NA	NA	NA	NA	NA	NA	NA	NA	NA
C-N4N2FL;On-Treatment	C-N4N2FL	On-Treatment	Liposarcoma	SD	NA	NA	NA	NA	NA	NA	NA	NA	NA	NA	NA	NA	NA	NA	NA	NA
C-NF6VH4;Baseline	C-NF6VH4	Baseline	Other	SD	0	0.540521	0.614536	0.708213	0.765159	0.696336	0.881098	0.925268	0.451993	0.603923	0.910959	0.404269	0.922801	0.612614	0.873125	0.697773
C-NF6VH4;On-Treatment	C-NF6VH4	On-Treatment	Other	SD	0	0.501306	0.606704	0.687701	0.739328	0.641574	0.800045	0.88647	0.411111	0.572537	0.881263	0.386299	0.943488	0.60268	0.854648	0.705312
C-NFM1DC;Baseline	C-NFM1DC	Baseline	UPS/MFH/High Grade MFS	SD	NA	NA	NA	NA	NA	NA	NA	NA	NA	NA	NA	NA	NA	NA	NA	NA
C-PY3UUN;Baseline	C-PY3UUN	Baseline	Leiomyosarcoma	PD	NA	NA	NA	NA	NA	NA	NA	NA	NA	NA	NA	NA	NA	NA	NA	NA
C-PY3UUN;On-Treatment	C-PY3UUN	On-Treatment	Leiomyosarcoma	PD	NA	NA	NA	NA	NA	NA	NA	NA	NA	NA	NA	NA	NA	NA	NA	NA
C-R5FT5U;Baseline	C-R5FT5U	Baseline	Osteosarcoma	PD	0	0.715131	0.667693	0.698272	0.746783	0.833277	0.984908	0.914247	0.445623	0.77688	1.00387	0.294039	0.849241	0.600477	0.854659	0.754301
C-R5FT5U;On-Treatment	C-R5FT5U	On-Treatment	Osteosarcoma	PD	0	0.759865	0.654943	0.724511	0.765394	0.835847	0.980051	0.927995	0.475276	0.804051	1.00136	0.279024	0.885015	0.591242	0.87425	0.762996
C-UDHH22;Baseline	C-UDHH22	Baseline	UPS/MFH/High Grade MFS	PD	NA	NA	NA	NA	NA	NA	NA	NA	NA	NA	NA	NA	NA	NA	NA	NA
C-UDHH22;On-Treatment	C-UDHH22	On-Treatment	UPS/MFH/High Grade MFS	PD	0	0.689883	0.683659	0.691884	0.718373	0.80269	0.845781	0.897236	0.514593	0.719988	1.075	0.485041	0.865906	0.797321	0.867327	0.738307
C-WD4RUC;Baseline	C-WD4RUC	Baseline	Leiomyosarcoma	PD	0	0.531744	0.670818	0.685328	0.847322	0.726229	0.9843	0.911219	0.730021	0.625352	0.981533	0.317246	0.830973	0.634514	0.860828	0.695317
C-WD4RUC;On-Treatment	C-WD4RUC	On-Treatment	Leiomyosarcoma	PD	0	0.680501	0.677722	0.701021	0.840076	0.83012	0.987554	0.909494	0.664573	0.776573	1.0352	0.303647	0.822754	0.625891	0.866075	0.738713
C-WJ49UR;Baseline	C-WJ49UR	Baseline	Chondrosarcoma	PD	0	0.722041	0.679777	0.759508	0.820281	0.880568	0.938972	0.971115	0.468061	0.712241	1.00431	0.410381	0.800971	0.636058	0.909253	0.792069
C-WJ49UR;On-Treatment	C-WJ49UR	On-Treatment	Chondrosarcoma	PD	0	0.570919	0.63572	0.68327	0.892592	0.709721	0.982442	0.937967	0.613034	0.657685	0.868034	0.366919	0.996087	0.682807	0.88335	0.708054
C-WKND2T;Baseline	C-WKND2T	Baseline	Other	PD	0	0.590238	0.612606	0.776487	0.803302	0.716721	0.749258	0.960265	0.388897	0.659602	0.900102	0.355424	0.873909	0.584029	0.91046	0.723008
C-WKND2T;On-Treatment	C-WKND2T	On-Treatment	Other	PD	0	0.640214	0.631684	0.731344	0.742014	0.760926	0.832331	0.910376	0.388425	0.666132	0.950013	0.337991	0.878708	0.596145	0.877204	0.732674
C-WNVW3H;Baseline	C-WNVW3H	Baseline	Angiosarcoma	PD	0	0.755588	0.720581	0.730349	0.773839	0.89949	0.953124	0.898661	0.466419	0.762047	0.971838	0.311456	0.86559	0.632134	0.863437	0.75462
C-WNVW3H;On-Treatment	C-WNVW3H	On-Treatment	Angiosarcoma	PD	0	0.669234	0.7759	0.746075	0.75668	0.874795	0.995477	0.906709	0.539391	0.714	0.968689	0.420388	0.811369	0.757705	0.870802	0.753688
C-XNNK0Y;Baseline	C-XNNK0Y	Baseline	Small Blue Round Cell	PD	NA	NA	NA	NA	NA	NA	NA	NA	NA	NA	NA	NA	NA	NA	NA	NA
C-XNNK0Y;On-Treatment	C-XNNK0Y	On-Treatment	Small Blue Round Cell	PD	NA	NA	NA	NA	NA	NA	NA	NA	NA	NA	NA	NA	NA	NA	NA	NA
C-Y03274;Baseline	C-Y03274	Baseline	Osteosarcoma	PD	0	0.692294	0.585136	0.945127	0.979854	0.882711	0.888237	1.0322	0.430697	0.80289	1.09119	0.359322	0.910018	0.583877	1.03167	1.00772
C-Y03274;On-Treatment	C-Y03274	On-Treatment	Osteosarcoma	PD	0	0.701593	0.576476	0.891577	0.959253	0.881261	0.884466	1.00985	0.416011	0.818707	1.09897	0.36356	0.915695	0.578756	1.01222	0.95971
C-Y6TH4J;Baseline	C-Y6TH4J	Baseline	Other	PR	1	0.909318	0.572471	0.787807	0.820543	0.982264	0.79878	0.96369	0.293598	0.906986	1.09937	0.191881	0.955447	0.476931	0.909856	0.808742
C-Y6TH4J;On-Treatment	C-Y6TH4J	On-Treatment	Other	PR	1	1.01146	0.584391	0.798781	0.837678	1.03325	0.800636	0.95261	0.259751	0.971671	1.15451	0.197421	0.942775	0.491306	0.921594	0.829339
C-Y6TH4J;Progression	C-Y6TH4J	Progression	Other	PR	NA	NA	NA	NA	NA	NA	NA	NA	NA	NA	NA	NA	NA	NA	NA	NA

## Sheet: Figure3DE
SampleID	SampleTimepoint	PFS.days	PFSCensor	CD8HiLo	HedgehogHiLo
C-001528;Baseline	Baseline	56	1	Low	High
C-001528;On-Treatment	On-Treatment	56	1	Low	High
C-001613;Baseline	Baseline	31	1	NA	NA
C-002766;Baseline	Baseline	49	1	NA	NA
C-002784;Baseline	Baseline	64	1	NA	NA
C-002784;On-Treatment	On-Treatment	64	1	NA	NA
C-0L7M3J;Baseline	Baseline	441	1	NA	NA
C-0L7M3J;On-Treatment	On-Treatment	441	1	NA	NA
C-0WEUU3;Baseline	Baseline	63	1	NA	NA
C-0WEUU3;On-Treatment	On-Treatment	63	1	NA	NA
C-1LM4EJ;Baseline	Baseline	170	1	Low	High
C-1LM4EJ;On-Treatment	On-Treatment	170	1	High	High
C-1PCN42;Baseline	Baseline	734	0	High	Low
C-1PCN42;On-Treatment	On-Treatment	734	0	NA	NA
C-20FDCU;Baseline	Baseline	45	1	Low	Low
C-20FDCU;On-Treatment	On-Treatment	45	1	Low	Low
C-20LTFP;Baseline	Baseline	43	1	High	High
C-20LTFP;On-Treatment	On-Treatment	43	1	Low	High
C-26NK0F;Baseline	Baseline	62	1	Low	High
C-26NK0F;On-Treatment	On-Treatment	62	1	Low	High
C-2EE23U;Baseline	Baseline	48	1	High	High
C-2EE23U;On-Treatment	On-Treatment	48	1	NA	NA
C-2FPL8C;Baseline	Baseline	56	1	High	Low
C-2FPL8C;On-Treatment	On-Treatment	56	1	NA	NA
C-2M22RC;Baseline	Baseline	200	0	High	Low
C-2M22RC;On-Treatment	On-Treatment	200	0	High	Low
C-322N7U;Baseline	Baseline	61	1	High	High
C-322N7U;On-Treatment	On-Treatment	61	1	High	High
C-358579;Baseline	Baseline	64	1	Low	High
C-358579;On-Treatment	On-Treatment	64	1	Low	High
C-3YRFE6;Baseline	Baseline	106	1	NA	NA
C-3YRFE6;On-Treatment	On-Treatment	106	1	High	Low
C-44CDAN;Baseline	Baseline	45	1	Low	High
C-44CDAN;On-Treatment	On-Treatment	45	1	Low	Low
C-46JU8E;Baseline	Baseline	107	1	High	Low
C-46JU8E;On-Treatment	On-Treatment	107	1	High	Low
C-46JU8E;Progression	Progression	107	1	NA	NA
C-4D26R8;Baseline	Baseline	31	1	NA	NA
C-4D26R8;On-Treatment	On-Treatment	31	1	NA	NA
C-4DV3D5;Baseline	Baseline	49	1	Low	High
C-4DV3D5;On-Treatment	On-Treatment	49	1	High	High
C-4J9RUE;Baseline	Baseline	112	1	NA	NA
C-4J9RUE;On-Treatment	On-Treatment	112	1	NA	NA
C-4PEVTX;Baseline	Baseline	149	0	High	Low
C-556AL5;Baseline	Baseline	28	0	Low	High
C-556AL5;On-Treatment	On-Treatment	28	0	High	Low
C-6PL9CN;Baseline	Baseline	223	1	Low	High
C-6PL9CN;On-Treatment	On-Treatment	223	1	High	High
C-6RJP70;Baseline	Baseline	64	1	Low	High
C-6RJP70;On-Treatment	On-Treatment	64	1	High	High
C-706775;Baseline	Baseline	52	1	NA	NA
C-706775;On-Treatment	On-Treatment	52	1	NA	NA
C-70K997;Baseline	Baseline	62	1	Low	Low
C-70K997;On-Treatment	On-Treatment	62	1	NA	NA
C-8UJKAR;Baseline	Baseline	162	1	NA	NA
C-8UJKAR;On-Treatment	On-Treatment	162	1	NA	NA
C-ADELNY;Baseline	Baseline	52	1	NA	NA
C-ADELNY;On-Treatment	On-Treatment	52	1	Low	Low
C-AN0CUK;Baseline	Baseline	615	0	NA	NA
C-AN0CUK;On-Treatment	On-Treatment	615	0	High	Low
C-C1XA6T;Baseline	Baseline	50	1	NA	NA
C-C1XA6T;On-Treatment	On-Treatment	50	1	Low	High
C-CPRNJ2;Baseline	Baseline	56	1	Low	High
C-CPRNJ2;On-Treatment	On-Treatment	56	1	Low	Low
C-CTK666;Baseline	Baseline	167	1	Low	High
C-CTK666;On-Treatment	On-Treatment	167	1	NA	NA
C-D3KFD5;Baseline	Baseline	62	1	NA	NA
C-D3KFD5;On-Treatment	On-Treatment	62	1	NA	NA
C-E36838;Baseline	Baseline	56	1	High	Low
C-E36838;On-Treatment	On-Treatment	56	1	NA	NA
C-EJA7N2;Baseline	Baseline	212	1	NA	NA
C-F8KXJU;Baseline	Baseline	59	1	NA	NA
C-F8KXJU;On-Treatment	On-Treatment	59	1	NA	NA
C-FN268L;Baseline	Baseline	224	1	Low	Low
C-FN268L;On-Treatment	On-Treatment	224	1	Low	Low
C-H7RF5A;Baseline	Baseline	560	1	High	Low
C-H7RF5A;On-Treatment	On-Treatment	560	1	High	Low
C-H7RF5A;Progression	Progression	560	1	NA	NA
C-H896LA;Baseline	Baseline	125	1	Low	High
C-H896LA;On-Treatment	On-Treatment	125	1	Low	High
C-HFHK04;Baseline	Baseline	43	1	NA	NA
C-HMPJVW;Baseline	Baseline	61	1	NA	NA
C-HMPJVW;On-Treatment	On-Treatment	61	1	NA	NA
C-J0AW9Y;Baseline	Baseline	49	1	Low	High
C-J0AW9Y;On-Treatment	On-Treatment	49	1	Low	High
C-J0UH5P;Baseline	Baseline	225	0	NA	NA
C-J0UH5P;On-Treatment	On-Treatment	225	0	High	Low
C-JNLDDC;Baseline	Baseline	56	1	High	High
C-JNLDDC;On-Treatment	On-Treatment	56	1	NA	NA
C-K61C9C;Baseline	Baseline	560	1	NA	NA
C-K61C9C;On-Treatment	On-Treatment	560	1	NA	NA
C-K9P277;Baseline	Baseline	70	1	NA	NA
C-K9P277;On-Treatment	On-Treatment	70	1	NA	NA
C-K9U229;Baseline	Baseline	17	1	High	High
C-L7C8JC;Baseline	Baseline	112	1	Low	High
C-L7C8JC;On-Treatment	On-Treatment	112	1	High	Low
C-L7M7WP;Baseline	Baseline	224	1	High	Low
C-L7M7WP;On-Treatment	On-Treatment	224	1	High	High
C-LCR6NT;Baseline	Baseline	395	1	NA	NA
C-LCR6NT;On-Treatment	On-Treatment	395	1	High	Low
C-LND16D;Baseline	Baseline	170	1	NA	NA
C-LND16D;On-Treatment	On-Treatment	170	1	NA	NA
C-LX87X3;Baseline	Baseline	55	1	Low	Low
C-LX87X3;On-Treatment	On-Treatment	55	1	Low	High
C-MAT890;Baseline	Baseline	58	1	Low	High
C-MVMX43;Baseline	Baseline	65	1	High	Low
C-MVMX43;On-Treatment	On-Treatment	65	1	Low	High
C-N4N2FL;Baseline	Baseline	42	0	NA	NA
C-N4N2FL;On-Treatment	On-Treatment	42	0	NA	NA
C-NF6VH4;Baseline	Baseline	167	1	High	Low
C-NF6VH4;On-Treatment	On-Treatment	167	1	Low	Low
C-NFM1DC;Baseline	Baseline	85	1	NA	NA
C-PY3UUN;Baseline	Baseline	49	1	NA	NA
C-PY3UUN;On-Treatment	On-Treatment	49	1	NA	NA
C-R5FT5U;Baseline	Baseline	62	1	High	Low
C-R5FT5U;On-Treatment	On-Treatment	62	1	High	Low
C-UDHH22;Baseline	Baseline	61	1	NA	NA
C-UDHH22;On-Treatment	On-Treatment	61	1	Low	High
C-WD4RUC;Baseline	Baseline	31	1	Low	High
C-WD4RUC;On-Treatment	On-Treatment	31	1	High	High
C-WJ49UR;Baseline	Baseline	56	1	High	Low
C-WJ49UR;On-Treatment	On-Treatment	56	1	High	High
C-WKND2T;Baseline	Baseline	59	1	High	Low
C-WKND2T;On-Treatment	On-Treatment	59	1	Low	Low
C-WNVW3H;Baseline	Baseline	55	1	High	Low
C-WNVW3H;On-Treatment	On-Treatment	55	1	Low	High
C-XNNK0Y;Baseline	Baseline	62	1	NA	NA
C-XNNK0Y;On-Treatment	On-Treatment	62	1	NA	NA
C-Y03274;Baseline	Baseline	41	1	High	Low
C-Y03274;On-Treatment	On-Treatment	41	1	Low	Low
C-Y6TH4J;Baseline	Baseline	552	0	High	Low
C-Y6TH4J;On-Treatment	On-Treatment	552	0	High	Low
C-Y6TH4J;Progression	Progression	552	0	NA	NA

## Sheet: FigureS1AB
Subject	Cohort	PFS.days	PFSCensor	Alive.days	AliveCensor
1	Leiomyosarcoma	224	1	606	1
2	UPS/MFH/High Grade MFS	45	1	83	1
3	Leiomyosarcoma	167	1	255	1
4	UPS/MFH/High Grade MFS	48	1	234	1
5	Chondrosarcoma	59	1	110	1
6	Liposarcoma	63	1	659	1
7	Leiomyosarcoma	212	1	655	1
8	Leiomyosarcoma	49	1	85	1
9	Osteosarcoma	62	1	192	1
10	Osteosarcoma	49	1	654	1
11	Chondrosarcoma	441	1	598	1
12	Liposarcoma	224	1	584	0
13	Leiomyosarcoma	52	1	210	1
14	Chondrosarcoma	17	1	234	0
15	Osteosarcoma	61	1	122	1
16	Osteosarcoma	65	1	108	0
17	Chondrosarcoma	56	1	155	1
18	Chondrosarcoma	560	1	586	1
19	Chondrosarcoma	64	1	485	0
20	Liposarcoma	560	1	821	0
21	UPS/MFH/High Grade MFS	61	1	179	1
22	Leiomyosarcoma	58	1	402	0
23	Liposarcoma	42	0	384	0
24	Chondrosarcoma	43	1	83	1
25	Leiomyosarcoma	162	1	163	0
26	UPS/MFH/High Grade MFS	85	1	186	1
27	Leiomyosarcoma	43	1	115	1
28	Leiomyosarcoma	31	1	87	1
29	Chondrosarcoma	49	1	105	1
30	UPS/MFH/High Grade MFS	31	1	57	1
31	Leiomyosarcoma	31	1	66	1
32	Chondrosarcoma	56	1	108	0
33	UPS/MFH/High Grade MFS	734	0	734	0
34	Angiosarcoma	55	1	295	1
35	Osteosarcoma	64	1	193	1
36	Liposarcoma	125	1	505	0
37	Liposarcoma	55	1	125	1
38	Liposarcoma	28	0	111	1
39	Osteosarcoma	58	1	316	1
41	Angiosarcoma	646	1	688	0
42	Osteosarcoma	41	1	84	1
43	Chondrosarcoma	52	1	146	1
44	Osteosarcoma	62	1	160	1
45	Angiosarcoma	395	1	654	0
46	UPS/MFH/High Grade MFS	112	1	488	1
47	Angiosarcoma	106	1	271	1
48	UPS/MFH/High Grade MFS	56	1	402	0
49	Liposarcoma	61	1	221	1
50	Liposarcoma	615	0	615	0
52	UPS/MFH/High Grade MFS	107	1	324	1
53	Liposarcoma	112	1	348	1
54	Other	64	1	130	1
55	ASPS	79	1	435	0
56	Small Blue Round Cell	62	1	152	1
57	Osteosarcoma	49	1	448	0
58	Small Blue Round Cell	62	1	420	0
60	Other	59	1	420	0
61	UPS/MFH/High Grade MFS	149	0	518	0
63	Other	56	1	422	0
64	Other	552	0	552	0
65	Other	170	1	364	1
67	Other	167	1	518	0
68	Small Blue Round Cell	62	1	150	0
69	Small Blue Round Cell	19	1	178	1
71	Osteosarcoma	70	1	187	1
73	Small Blue Round Cell	49	1	111	1
74	Other	50	1	58	1
75	Other	45	1	112	1
76	Other	170	1	471	0
77	Other	62	1	253	1
78	ASPS	417	0	417	0
79	Angiosarcoma	56	1	402	0
80	Angiosarcoma	412	0	412	0
82	ASPS	56	1	365	0
84	Angiosarcoma	223	1	343	0
85	ASPS	225	0	225	0
87	Angiosarcoma	200	0	200	0

[truncated: 17 more sheets: FigureS1C, FigureS2ABC, FigureS2DEFG, FigureS2HI, FigureS3A, FigureS3BC, FigureS3DEFG, FigureS3H, FigureS3I, FigureS4A, FigureS4BCD, FigureS5ABDE, FigureS5CF, FigureS6AB, FigureS6CD, FigureS6E, FigureS6FtoM]
